# Supplementary material for: Synchronous quantitative analysis of chiral mesostructured inorganic crystals by 3D electron diffraction tomography
Source: Nat Commun. 2022 Sep 29;13:5718. doi: 10.1038/s41467-022-33443-1 (PMC9522932; doi:10.1038/s41467-022-33443-1)
Supplement: Supplementary file 12 — Source Data [file 41467_2022_33443_MOESM12_ESM.zip]

Archive with 4 entries (4 files):
- 3D EDdata-CNM.zip
- 3D EDdata-CTD.zip
- Code-FourierTransform.m
- Source Data.xlsx
