# Supplementary material for: Synchronous quantitative analysis of chiral mesostructured inorganic crystals by 3D electron diffraction tomography
Source: Nat Commun. 2022 Sep 29;13:5718. doi: 10.1038/s41467-022-33443-1 (PMC9522932; doi:10.1038/s41467-022-33443-1)
Supplement: Supplementary file 12 — Source Data [file 41467_2022_33443_MOESM12_ESM.zip › Code-FourierTransform.m]

function cord3ED(filename,N,r)
%% ¶àÖÖ°ë¾¶¡£´Ótxt¶ÁÈëÔ­×Ó×ø±ê£¬µÃ³öÔ­×ÓÄ£ÐÍ¼°ÈýÎ¬ÑÜÉä

% N = 1000;
% r = [3 6 9];
% filename = 'CNMF_15_15_15_0.03.txt';

if ischar(filename)
    datatable = importdata(filename);
    data = datatable;%.data;
    nodes2 = data(:,2:4);
else
    nodes2 = filename;
end

%%
name = datestr(now,30);
fid = fopen([name,'_model.txt'],'w');
fprintf(fid,num2str(size(nodes2,1)));
fprintf(fid,'\n\n');
fprintf(fid,'Au %f %f %f\n',nodes2');
fclose(fid);

%%
nodes2_norm = matNorm(nodes2);
nodesN = round(nodes2_norm .* (N-2*r)) + r; % ±ß³¤Îª1À©³äµ½±ß³¤ÎªN£¬»¹±ÜÃâ°ë¸öÇò

vol = zeros(max(nodesN)+r);

num = size(nodesN,1);

for ii = 1:num
    temp_X = nodesN(ii,1);
    temp_Y = nodesN(ii,2);
    temp_Z = nodesN(ii,3);
    search_X = max(1,temp_X-r) : min(temp_X+r,size(vol,1));
    search_Y = max(1,temp_Y-r) : min(temp_Y+r,size(vol,2));
    search_Z = max(1,temp_Z-r) : min(temp_Z+r,size(vol,3));
    for xx = search_X
        for yy = search_Y
            for zz = search_Z
                temp_r = sqrt((temp_X - xx)^2 + (temp_Y - yy)^2 + (temp_Z - zz)^2);
                if temp_r < data(ii,1)
                    vol(xx,yy,zz) = 1;
                end
            end
        end
    end
end
fprintf('Model done \n')

%%
size_gap = floor((max(size(vol)) - size(vol))/2) + 1;

vol_cubic = zeros(N,N,N);
vol_cubic(size_gap(1):(size_gap(1)+size(vol,1)-1),...
    size_gap(2):(size_gap(2)+size(vol,2)-1),...
    size_gap(3):(size_gap(3)+size(vol,3)-1)) = vol;

mat2tiff(vol_cubic,[name,'_model.tiff'])


tvi_fft = my_fft(vol_cubic);
tvi_fft_real = real(tvi_fft);
tvi_fft_real = tvi_fft_real(round(0.3*N)+1:N-round(0.3*N),round(0.3*N)+1:N-round(0.3*N),round(0.3*N)+1:N-round(0.3*N));%
mat2tiff(tvi_fft_real,[name,'_fft.tiff'])
