# Supplementary material for: Synchronous quantitative analysis of chiral mesostructured inorganic crystals by 3D electron diffraction tomography
Source: Nat Commun. 2022 Sep 29;13:5718. doi: 10.1038/s41467-022-33443-1 (PMC9522932; doi:10.1038/s41467-022-33443-1)
Supplement: Supplementary file 12 — Source Data [file 41467_2022_33443_MOESM12_ESM.zip › Source Data.xlsx]

## Sheet: Fig.2a
Fig.2a
D-CNM			L-CNM			JCPDS card No.86-0361
2Theta(degree)	Intensity(a.u.)		2Theta(degree)	Intensity(a.u.)		2Theta(degree)	Intensity(a.u.)
10	133.333		10	133.333		12.679	0.6
10.02	141.667		10.02	141.667		14.338	100
10.04	125		10.04	108.333		16.165	5.9
10.06	100		10.06	83.3333		19.048	13.3
10.08	91.6667		10.08	158.333		20.342	1.5
10.1	91.6667		10.1	108.333		21.803	3.3
10.12	125		10.12	141.667		24.022	16.3
10.14	125		10.14	125		25.3	20.3
10.16	108.333		10.16	75		25.404	40.1
10.18	83.3333		10.18	83.3333		27.991	0.8
10.2	116.667		10.2	141.667		28.207	5.2
10.22	83.3333		10.22	91.6667		28.907	93.3
10.24	116.667		10.24	108.333		29.804	2
10.26	83.3333		10.26	141.667		32.392	4.9
10.28	83.3333		10.28	91.6667		32.588	27.2
10.3	100		10.3	75		32.663	37.3
10.32	91.6667		10.32	125		32.836	25.7
10.34	116.667		10.34	100		32.933	33.8
10.36	150		10.36	75		33.278	1.3
10.38	108.333		10.38	75		35.013	0.1
10.4	108.333		10.4	100		35.497	0.1
10.42	150		10.42	91.6667		36.485	0.9
10.44	75		10.44	50		37.12	0.5
10.46	83.3333		10.46	41.6667		37.801	0.1
10.48	141.667		10.48	125		38.65	6.2
10.5	175		10.5	108.333		38.844	10.8
10.52	91.6667		10.52	100		39.096	5.2
10.54	100		10.54	41.6667		39.49	1.5
10.56	175		10.56	91.6667		39.769	0.7
10.58	133.333		10.58	100		41.314	12.4
10.6	66.6667		10.6	133.333		41.989	0.9
10.62	125		10.62	108.333		43.288	4.2
10.64	83.3333		10.64	108.333		43.388	2.9
10.66	108.333		10.66	116.667		43.694	1.9
10.68	125		10.68	141.667		43.973	40.2
10.7	91.6667		10.7	66.6667		44.086	22.9
10.72	116.667		10.72	33.3333		45.463	1.1
10.74	50		10.74	125		45.865	3.1
10.76	75		10.76	125		46.504	3.5
10.78	116.667		10.78	108.333		47.512	24.3
10.8	91.6667		10.8	108.333		48.536	0.1
10.82	91.6667		10.82	100		48.638	0.1
10.84	116.667		10.84	116.667		48.922	0.4
10.86	125		10.86	116.667		49.066	0.6
10.88	91.6667		10.88	91.6667		49.19	0.7
10.9	133.333		10.9	100		49.415	0.8
10.92	125		10.92	108.333		49.765	3.1
10.94	133.333		10.94	133.333		49.896	1.9
10.96	108.333		10.96	91.6667		50.009	2.2
10.98	150		10.98	158.333		50.776	2.3
11	83.3333		11	100		51.526	0.1
11.02	83.3333		11.02	108.333		52.037	0.5
11.04	91.6667		11.04	41.6667		52.178	0.4
11.06	91.6667		11.06	116.667		52.424	0.1
11.08	75		11.08	58.3333		53.136	1.5
11.1	58.3333		11.1	83.3333		53.451	8.3
11.12	50		11.12	133.333		53.512	8.4
11.14	50		11.14	100		54.047	0.8
11.16	83.3333		11.16	50		54.765	0.4
11.18	116.667		11.18	125		55.58	0.5
11.2	108.333		11.2	91.6667		55.949	1.7
11.22	75		11.22	75		56.351	10.1
11.24	108.333		11.24	66.6667		56.798	10.5
11.26	108.333		11.26	91.6667		57.854	10
11.28	83.3333		11.28	100		57.998	5.8
11.3	66.6667		11.3	41.6667		58.184	7
11.32	83.3333		11.32	83.3333		58.256	7.4
11.34	66.6667		11.34	66.6667		58.369	4.7
11.36	108.333		11.36	141.667		58.787	0.6
11.38	116.667		11.38	108.333		59.025	0.3
11.4	58.3333		11.4	91.6667		59.316	1.1
11.42	125		11.42	125		59.523	0.6
11.44	108.333		11.44	116.667		59.892	1.4
11.46	133.333		11.46	66.6667		60.371	0.1
11.48	108.333		11.48	58.3333		60.642	1.1
11.5	108.333		11.5	150		60.793	0.6
11.52	91.6667		11.52	125		61.273	0.3
11.54	116.667		11.54	66.6667		61.696	1.8
11.56	83.3333		11.56	100		61.907	8.3
11.58	108.333		11.58	141.667		62.017	8.9
11.6	58.3333		11.6	108.333		62.227	9.7
11.62	133.333		11.62	141.667		62.434	9.3
11.64	100		11.64	25		62.558	4
11.66	91.6667		11.66	66.6667		63.38	0.2
11.68	108.333		11.68	108.333		63.578	0.8
11.7	150		11.7	100		63.897	3.9
11.72	125		11.72	91.6667		63.979	4
11.74	91.6667		11.74	75		64.375	1.7
11.76	125		11.76	158.333		64.752	3.7
11.78	141.667		11.78	108.333		64.911	2.4
11.8	91.6667		11.8	91.6667		65.2	1.8
11.82	91.6667		11.82	83.3333		65.443	1.3
11.84	50		11.84	66.6667		65.591	0.7
11.86	83.3333		11.86	75		66.422	8.2
11.88	133.333		11.88	116.667		67.032	7.6
11.9	91.6667		11.9	91.6667		67.814	1.6
11.92	116.667		11.92	66.6667		67.885	1.6
11.94	125		11.94	133.333		68.083	0.9
11.96	125		11.96	133.333		68.269	0.6
11.98	150		11.98	91.6667		68.443	0.8
12	116.667		12	116.667		68.542	0.9
12.02	83.3333		12.02	133.333		68.844	0.6
12.04	125		12.04	91.6667		69.07	0.6
12.06	100		12.06	116.667		69.513	0.1
12.08	125		12.08	100		69.703	0.1
12.1	83.3333		12.1	100		69.875	0.1
12.12	50		12.12	91.6667		70.18	0.7
12.14	133.333		12.14	100		70.309	0.7
12.16	83.3333		12.16	91.6667		70.846	0.1
12.18	83.3333		12.18	100		71.263	0.1
12.2	125		12.2	133.333		71.439	0.1
12.22	91.6667		12.22	91.6667		71.655	0.3
12.24	116.667		12.24	75		72.058	0.1
12.26	75		12.26	125		73.516	0.4
12.28	150		12.28	125		73.846	2.1
12.3	141.667		12.3	50		74.183	2.4
12.32	108.333		12.32	58.3333		74.376	2.6
12.34	83.3333		12.34	83.3333		74.814	2.8
12.36	200		12.36	66.6667		75.031	1.7
12.38	66.6667		12.38	150		75.274	1.6
12.4	150		12.4	100		75.422	0.9
12.42	91.6667		12.42	83.3333		75.713	0.9
12.44	125		12.44	191.667		76.007	0.7
12.46	100		12.46	116.667		76.169	0.3
12.48	108.333		12.48	100		76.696	0.9
12.5	141.667		12.5	41.6667		77.215	3.5
12.52	75		12.52	91.6667		77.763	1.1
12.54	100		12.54	83.3333		78.656	1.2
12.56	91.6667		12.56	150		78.793	1.5
12.58	91.6667		12.58	58.3333		79.078	1.5
12.6	141.667		12.6	58.3333		79.226	1.4
12.62	100		12.62	58.3333		79.527	1.2
12.64	133.333		12.64	91.6667		80.18	0.7
12.66	166.667		12.66	50		80.409	0.4
12.68	116.667		12.68	58.3333		80.761	1.9
12.7	75		12.7	125		80.99	4.4
12.72	150		12.72	116.667		81.422	1.9
12.74	91.6667		12.74	100		81.869	0.5
12.76	125		12.76	66.6667		82.14	0.9
12.78	66.6667		12.78	91.6667		82.546	1.2
12.8	100		12.8	175		82.882	1.4
12.82	91.6667		12.82	108.333		83.049	1
12.84	175		12.84	91.6667		83.372	2.3
12.86	108.333		12.86	100		84.009	1.4
12.88	141.667		12.88	150		84.138	0.9
12.9	100		12.9	66.6667		84.409	1.9
12.92	75		12.92	141.667		84.491	1.8
12.94	141.667		12.94	100		84.686	1
12.96	125		12.96	66.6667		84.827	1.3
12.98	175		12.98	58.3333		85.178	0.5
13	141.667		13	158.333		86.019	0.2
13.02	108.333		13.02	125		86.437	1
13.04	125		13.04	108.333		86.772	0.8
13.06	116.667		13.06	108.333		87.146	0.6
13.08	108.333		13.08	116.667		87.506	1.1
13.1	125		13.1	83.3333		88.142	0.3
13.12	158.333		13.12	116.667		88.743	0.5
13.14	125		13.14	141.667		89.335	0.1
13.16	158.333		13.16	108.333		89.747	0.2
13.18	91.6667		13.18	91.6667		89.878	0.3
13.2	166.667		13.2	75
13.22	125		13.22	58.3333
13.24	158.333		13.24	108.333
13.26	83.3333		13.26	100
13.28	75		13.28	108.333
13.3	75		13.3	183.333
13.32	141.667		13.32	100
13.34	141.667		13.34	75
13.36	100		13.36	125
13.38	133.333		13.38	133.333
13.4	125		13.4	141.667
13.42	125		13.42	166.667
13.44	158.333		13.44	241.667
13.46	83.3333		13.46	108.333
13.48	158.333		13.48	125
13.5	125		13.5	141.667
13.52	125		13.52	200
13.54	175		13.54	200
13.56	258.333		13.56	150
13.58	233.333		13.58	191.667
13.6	233.333		13.6	191.667
13.62	175		13.62	158.333
13.64	283.333		13.64	166.667
13.66	233.333		13.66	266.667
13.68	225		13.68	233.333
13.7	291.667		13.7	300
13.72	216.667		13.72	308.333
13.74	333.333		13.74	341.667
13.76	316.667		13.76	283.333
13.78	466.667		13.78	375
13.8	383.333		13.8	466.667
13.82	291.667		13.82	400
13.84	458.333		13.84	525
13.86	450		13.86	433.333
13.88	575		13.88	508.333
13.9	641.667		13.9	666.667
13.92	666.667		13.92	708.333
13.94	583.333		13.94	758.333
13.96	641.667		13.96	825
13.98	950		13.98	950
14	991.667		14	1000
14.02	991.667		14.02	1208.33
14.04	1083.33		14.04	1166.67
14.06	1266.67		14.06	1391.67
14.08	1291.67		14.08	1358.33
14.1	1441.67		14.1	1566.67
14.12	1366.67		14.12	1491.67
14.14	1483.33		14.14	1975
14.16	1875		14.16	1975
14.18	2000		14.18	2183.33
14.2	2066.67		14.2	2308.33
14.22	2133.33		14.22	2625
14.24	2425		14.24	2516.67
14.26	2250		14.26	2741.67
14.28	2383.33		14.28	2616.67
14.3	1925		14.3	2266.67
14.32	2141.67		14.32	2066.67
14.34	1858.33		14.34	2100
14.36	1533.33		14.36	1866.67
14.38	1008.33		14.38	1258.33
14.4	883.333		14.4	1258.33
14.42	791.667		14.42	891.667
14.44	691.667		14.44	800
14.46	516.667		14.46	758.333
14.48	425		14.48	566.667
14.5	416.667		14.5	533.333
14.52	400		14.52	266.667
14.54	333.333		14.54	366.667
14.56	258.333		14.56	425
14.58	291.667		14.58	316.667
14.6	275		14.6	200
14.62	216.667		14.62	275
14.64	216.667		14.64	275
14.66	200		14.66	233.333
14.68	133.333		14.68	208.333
14.7	183.333		14.7	116.667
14.72	175		14.72	208.333
14.74	183.333		14.74	191.667
14.76	175		14.76	191.667
14.78	258.333		14.78	125
14.8	150		14.8	150
14.82	183.333		14.82	158.333
14.84	125		14.84	158.333
14.86	83.3333		14.86	191.667
14.88	125		14.88	166.667
14.9	141.667		14.9	183.333
14.92	108.333		14.92	208.333
14.94	108.333		14.94	141.667
14.96	150		14.96	133.333
14.98	125		14.98	125
15	83.3333		15	116.667
15.02	116.667		15.02	108.333
15.04	133.333		15.04	116.667
15.06	125		15.06	83.3333
15.08	158.333		15.08	150
15.1	175		15.1	100
15.12	125		15.12	183.333
15.14	83.3333		15.14	158.333
15.16	133.333		15.16	133.333
15.18	83.3333		15.18	66.6667
15.2	91.6667		15.2	66.6667
15.22	141.667		15.22	125
15.24	141.667		15.24	100
15.26	83.3333		15.26	125
15.28	75		15.28	133.333
15.3	125		15.3	141.667
15.32	75		15.32	75
15.34	125		15.34	100
15.36	83.3333		15.36	58.3333
15.38	66.6667		15.38	91.6667
15.4	125		15.4	91.6667
15.42	100		15.42	83.3333
15.44	100		15.44	33.3333
15.46	125		15.46	83.3333
15.48	150		15.48	75
15.5	125		15.5	108.333
15.52	108.333		15.52	141.667
15.54	141.667		15.54	141.667
15.56	91.6667		15.56	75
15.58	83.3333		15.58	91.6667
15.6	100		15.6	116.667
15.62	58.3333		15.62	133.333
15.64	166.667		15.64	141.667
15.66	100		15.66	150
15.68	41.6667		15.68	125
15.7	183.333		15.7	150
15.72	125		15.72	75
15.74	108.333		15.74	83.3333
15.76	108.333		15.76	141.667
15.78	108.333		15.78	116.667
15.8	116.667		15.8	150
15.82	100		15.82	166.667
15.84	116.667		15.84	225
15.86	141.667		15.86	108.333
15.88	116.667		15.88	200
15.9	108.333		15.9	108.333
15.92	83.3333		15.92	116.667
15.94	175		15.94	150
15.96	91.6667		15.96	125
15.98	158.333		15.98	116.667
16	158.333		16	100
16.02	150		16.02	100
16.04	66.6667		16.04	175
16.06	133.333		16.06	166.667
16.08	141.667		16.08	175
16.1	191.667		16.1	133.333
16.12	83.3333		16.12	75
16.14	175		16.14	116.667
16.16	108.333		16.16	191.667
16.18	100		16.18	158.333
16.2	150		16.2	150
16.22	166.667		16.22	66.6667
16.24	133.333		16.24	116.667
16.26	91.6667		16.26	100
16.28	91.6667		16.28	100
16.3	133.333		16.3	100
16.32	133.333		16.32	133.333
16.34	66.6667		16.34	133.333
16.36	100		16.36	75
16.38	66.6667		16.38	108.333
16.4	75		16.4	66.6667
16.42	75		16.42	50
16.44	91.6667		16.44	91.6667
16.46	166.667		16.46	91.6667
16.48	91.6667		16.48	58.3333
16.5	58.3333		16.5	150
16.52	100		16.52	116.667
16.54	125		16.54	91.6667
16.56	75		16.56	75
16.58	50		16.58	83.3333
16.6	108.333		16.6	108.333
16.62	100		16.62	66.6667
16.64	58.3333		16.64	58.3333
16.66	108.333		16.66	83.3333
16.68	108.333		16.68	100
16.7	100		16.7	75
16.72	100		16.72	141.667
16.74	50		16.74	91.6667
16.76	133.333		16.76	83.3333
16.78	116.667		16.78	141.667
16.8	66.6667		16.8	83.3333
16.82	66.6667		16.82	83.3333
16.84	91.6667		16.84	50
16.86	58.3333		16.86	108.333
16.88	41.6667		16.88	50
16.9	108.333		16.9	75
16.92	91.6667		16.92	66.6667
16.94	100		16.94	91.6667
16.96	125		16.96	75
16.98	158.333		16.98	41.6667
17	83.3333		17	83.3333
17.02	108.333		17.02	100
17.04	75		17.04	83.3333
17.06	83.3333		17.06	41.6667
17.08	116.667		17.08	66.6667
17.1	141.667		17.1	125
17.12	41.6667		17.12	116.667
17.14	91.6667		17.14	91.6667
17.16	75		17.16	116.667
17.18	108.333		17.18	66.6667
17.2	75		17.2	91.6667
17.22	108.333		17.22	83.3333
17.24	108.333		17.24	58.3333
17.26	83.3333		17.26	158.333
17.28	91.6667		17.28	58.3333
17.3	108.333		17.3	91.6667
17.32	75		17.32	91.6667
17.34	83.3333		17.34	108.333
17.36	33.3333		17.36	75
17.38	91.6667		17.38	91.6667
17.4	108.333		17.4	66.6667
17.42	66.6667		17.42	50
17.44	133.333		17.44	58.3333
17.46	108.333		17.46	75
17.48	50		17.48	66.6667
17.5	41.6667		17.5	91.6667
17.52	75		17.52	58.3333
17.54	116.667		17.54	83.3333
17.56	66.6667		17.56	75
17.58	91.6667		17.58	100
17.6	66.6667		17.6	75
17.62	91.6667		17.62	116.667
17.64	108.333		17.64	58.3333
17.66	66.6667		17.66	66.6667
17.68	66.6667		17.68	50
17.7	83.3333		17.7	25
17.72	58.3333		17.72	83.3333
17.74	83.3333		17.74	58.3333
17.76	41.6667		17.76	141.667
17.78	58.3333		17.78	108.333
17.8	75		17.8	41.6667
17.82	75		17.82	116.667
17.84	91.6667		17.84	108.333
17.86	66.6667		17.86	83.3333
17.88	66.6667		17.88	58.3333
17.9	108.333		17.9	75
17.92	100		17.92	83.3333
17.94	25		17.94	100
17.96	100		17.96	83.3333
17.98	100		17.98	41.6667
18	133.333		18	66.6667
18.02	125		18.02	83.3333
18.04	108.333		18.04	33.3333
18.06	108.333		18.06	66.6667
18.08	133.333		18.08	108.333
18.1	83.3333		18.1	66.6667
18.12	75		18.12	91.6667
18.14	100		18.14	25
18.16	91.6667		18.16	58.3333
18.18	50		18.18	66.6667
18.2	83.3333		18.2	50
18.22	83.3333		18.22	116.667
18.24	108.333		18.24	133.333
18.26	91.6667		18.26	108.333
18.28	58.3333		18.28	91.6667
18.3	83.3333		18.3	50
18.32	91.6667		18.32	75
18.34	108.333		18.34	100
18.36	75		18.36	125
18.38	91.6667		18.38	108.333
18.4	100		18.4	75
18.42	108.333		18.42	125
18.44	91.6667		18.44	175
18.46	66.6667		18.46	91.6667
18.48	108.333		18.48	75
18.5	50		18.5	75
18.52	100		18.52	158.333
18.54	100		18.54	91.6667
18.56	166.667		18.56	116.667
18.58	108.333		18.58	100
18.6	116.667		18.6	158.333
18.62	91.6667		18.62	125
18.64	158.333		18.64	200
18.66	175		18.66	158.333
18.68	158.333		18.68	116.667
18.7	158.333		18.7	91.6667
18.72	116.667		18.72	158.333
18.74	116.667		18.74	166.667
18.76	141.667		18.76	200
18.78	100		18.78	183.333
18.8	191.667		18.8	225
18.82	183.333		18.82	208.333
18.84	250		18.84	125
18.86	216.667		18.86	175
18.88	175		18.88	258.333
18.9	183.333		18.9	308.333
18.92	275		18.92	308.333
18.94	233.333		18.94	266.667
18.96	183.333		18.96	200
18.98	216.667		18.98	191.667
19	225		19	208.333
19.02	133.333		19.02	258.333
19.04	183.333		19.04	191.667
19.06	141.667		19.06	158.333
19.08	208.333		19.08	258.333
19.1	116.667		19.1	116.667
19.12	150		19.12	116.667
19.14	158.333		19.14	166.667
19.16	166.667		19.16	116.667
19.18	116.667		19.18	150
19.2	108.333		19.2	91.6667
19.22	158.333		19.22	100
19.24	100		19.24	66.6667
19.26	108.333		19.26	83.3333
19.28	125		19.28	100
19.3	141.667		19.3	91.6667
19.32	141.667		19.32	116.667
19.34	183.333		19.34	175
19.36	116.667		19.36	83.3333
19.38	133.333		19.38	133.333
19.4	66.6667		19.4	133.333
19.42	66.6667		19.42	75
19.44	83.3333		19.44	83.3333
19.46	66.6667		19.46	75
19.48	108.333		19.48	125
19.5	150		19.5	41.6667
19.52	75		19.52	108.333
19.54	75		19.54	116.667
19.56	100		19.56	50
19.58	75		19.58	75
19.6	158.333		19.6	75
19.62	58.3333		19.62	33.3333
19.64	141.667		19.64	75
19.66	116.667		19.66	83.3333
19.68	100		19.68	83.3333
19.7	91.6667		19.7	66.6667
19.72	116.667		19.72	66.6667
19.74	158.333		19.74	58.3333
19.76	141.667		19.76	83.3333
19.78	83.3333		19.78	125
19.8	83.3333		19.8	25
19.82	116.667		19.82	116.667
19.84	108.333		19.84	75
19.86	83.3333		19.86	91.6667
19.88	133.333		19.88	91.6667
19.9	141.667		19.9	133.333
19.92	108.333		19.92	125
19.94	125		19.94	100
19.96	125		19.96	133.333
19.98	66.6667		19.98	41.6667
20	166.667		20	75
20.02	50		20.02	108.333
20.04	91.6667		20.04	141.667
20.06	75		20.06	125
20.08	91.6667		20.08	91.6667
20.1	91.6667		20.1	91.6667
20.12	108.333		20.12	75
20.14	91.6667		20.14	83.3333
20.16	66.6667		20.16	75
20.18	108.333		20.18	125
20.2	91.6667		20.2	158.333
20.22	75		20.22	150
20.24	91.6667		20.24	125
20.26	91.6667		20.26	100
20.28	108.333		20.28	141.667
20.3	141.667		20.3	133.333
20.32	100		20.32	108.333
20.34	166.667		20.34	108.333
20.36	108.333		20.36	150
20.38	133.333		20.38	108.333
20.4	58.3333		20.4	108.333
20.42	91.6667		20.42	58.3333
20.44	83.3333		20.44	125
20.46	133.333		20.46	91.6667
20.48	83.3333		20.48	108.333
20.5	83.3333		20.5	75
20.52	83.3333		20.52	108.333
20.54	66.6667		20.54	116.667
20.56	108.333		20.56	150
20.58	108.333		20.58	91.6667
20.6	58.3333		20.6	83.3333
20.62	133.333		20.62	66.6667
20.64	108.333		20.64	66.6667
20.66	83.3333		20.66	58.3333
20.68	83.3333		20.68	66.6667
20.7	116.667		20.7	108.333
20.72	66.6667		20.72	91.6667
20.74	100		20.74	91.6667
20.76	108.333		20.76	50
20.78	91.6667		20.78	83.3333
20.8	108.333		20.8	50
20.82	91.6667		20.82	66.6667
20.84	133.333		20.84	108.333
20.86	58.3333		20.86	83.3333
20.88	33.3333		20.88	41.6667
20.9	100		20.9	58.3333
20.92	58.3333		20.92	91.6667
20.94	116.667		20.94	83.3333
20.96	50		20.96	83.3333
20.98	100		20.98	58.3333
21	83.3333		21	91.6667
21.02	150		21.02	66.6667
21.04	91.6667		21.04	66.6667
21.06	100		21.06	58.3333
21.08	100		21.08	83.3333
21.1	125		21.1	25
21.12	100		21.12	83.3333
21.14	166.667		21.14	125
21.16	100		21.16	83.3333
21.18	66.6667		21.18	50
21.2	83.3333		21.2	108.333
21.22	75		21.22	58.3333
21.24	108.333		21.24	83.3333
21.26	116.667		21.26	116.667
21.28	75		21.28	116.667
21.3	141.667		21.3	66.6667
21.32	50		21.32	116.667
21.34	133.333		21.34	66.6667
21.36	83.3333		21.36	58.3333
21.38	91.6667		21.38	41.6667
21.4	91.6667		21.4	83.3333
21.42	66.6667		21.42	83.3333
21.44	116.667		21.44	133.333
21.46	100		21.46	116.667
21.48	75		21.48	50
21.5	58.3333		21.5	83.3333
21.52	116.667		21.52	158.333
21.54	83.3333		21.54	100
21.56	100		21.56	100
21.58	108.333		21.58	125
21.6	100		21.6	91.6667
21.62	141.667		21.62	225
21.64	116.667		21.64	100
21.66	150		21.66	125
21.68	166.667		21.68	175
21.7	100		21.7	133.333
21.72	100		21.72	108.333
21.74	125		21.74	125
21.76	158.333		21.76	91.6667
21.78	125		21.78	141.667
21.8	125		21.8	91.6667
21.82	100		21.82	100
21.84	41.6667		21.84	108.333
21.86	125		21.86	125
21.88	125		21.88	58.3333
21.9	100		21.9	83.3333
21.92	75		21.92	66.6667
21.94	108.333		21.94	150
21.96	100		21.96	108.333
21.98	75		21.98	100
22	150		22	58.3333
22.02	75		22.02	50
22.04	75		22.04	91.6667
22.06	100		22.06	75
22.08	108.333		22.08	116.667
22.1	75		22.1	133.333
22.12	66.6667		22.12	41.6667
22.14	66.6667		22.14	66.6667
22.16	100		22.16	100
22.18	100		22.18	133.333
22.2	83.3333		22.2	66.6667
22.22	50		22.22	75
22.24	50		22.24	83.3333
22.26	108.333		22.26	100
22.28	50		22.28	50
22.3	100		22.3	91.6667
22.32	75		22.32	100
22.34	83.3333		22.34	108.333
22.36	91.6667		22.36	100
22.38	58.3333		22.38	58.3333
22.4	100		22.4	58.3333
22.42	83.3333		22.42	83.3333
22.44	83.3333		22.44	116.667
22.46	75		22.46	75
22.48	75		22.48	116.667
22.5	116.667		22.5	75
22.52	41.6667		22.52	100
22.54	125		22.54	91.6667
22.56	83.3333		22.56	116.667
22.58	100		22.58	41.6667
22.6	66.6667		22.6	133.333
22.62	75		22.62	125
22.64	100		22.64	58.3333
22.66	91.6667		22.66	108.333
22.68	66.6667		22.68	108.333
22.7	108.333		22.7	33.3333
22.72	83.3333		22.72	100
22.74	83.3333		22.74	108.333
22.76	125		22.76	108.333
22.78	91.6667		22.78	100
22.8	100		22.8	125
22.82	91.6667		22.82	50
22.84	66.6667		22.84	91.6667
22.86	141.667		22.86	83.3333
22.88	83.3333		22.88	100
22.9	91.6667		22.9	100
22.92	91.6667		22.92	58.3333
22.94	75		22.94	58.3333
22.96	83.3333		22.96	75
22.98	116.667		22.98	58.3333
23	83.3333		23	100
23.02	83.3333		23.02	50
23.04	108.333		23.04	108.333
23.06	66.6667		23.06	100
23.08	41.6667		23.08	133.333
23.1	75		23.1	116.667
23.12	25		23.12	133.333
23.14	100		23.14	66.6667
23.16	116.667		23.16	108.333
23.18	166.667		23.18	91.6667
23.2	83.3333		23.2	141.667
23.22	133.333		23.22	150
23.24	116.667		23.24	83.3333
23.26	100		23.26	50
23.28	100		23.28	100
23.3	116.667		23.3	75
23.32	116.667		23.32	133.333
23.34	116.667		23.34	175
23.36	141.667		23.36	116.667
23.38	100		23.38	91.6667
23.4	158.333		23.4	200
23.42	108.333		23.42	66.6667
23.44	133.333		23.44	100
23.46	116.667		23.46	250
23.48	158.333		23.48	100
23.5	200		23.5	116.667
23.52	175		23.52	116.667
23.54	183.333		23.54	200
23.56	116.667		23.56	175
23.58	191.667		23.58	191.667
23.6	225		23.6	133.333
23.62	175		23.62	208.333
23.64	183.333		23.64	225
23.66	150		23.66	241.667
23.68	241.667		23.68	258.333
23.7	191.667		23.7	250
23.72	275		23.72	258.333
23.74	166.667		23.74	316.667
23.76	258.333		23.76	308.333
23.78	283.333		23.78	333.333
23.8	191.667		23.8	316.667
23.82	266.667		23.82	283.333
23.84	233.333		23.84	291.667
23.86	291.667		23.86	350
23.88	333.333		23.88	325
23.9	366.667		23.9	375
23.92	316.667		23.92	383.333
23.94	266.667		23.94	341.667
23.96	300		23.96	275
23.98	316.667		23.98	333.333
24	216.667		24	291.667
24.02	233.333		24.02	241.667
24.04	266.667		24.04	250
24.06	191.667		24.06	283.333
24.08	141.667		24.08	250
24.1	191.667		24.1	200
24.12	150		24.12	200
24.14	225		24.14	133.333
24.16	158.333		24.16	125
24.18	241.667		24.18	116.667
24.2	125		24.2	183.333
24.22	166.667		24.22	116.667
24.24	158.333		24.24	91.6667
24.26	141.667		24.26	83.3333
24.28	125		24.28	108.333
24.3	133.333		24.3	141.667
24.32	166.667		24.32	183.333
24.34	91.6667		24.34	133.333
24.36	83.3333		24.36	141.667
24.38	75		24.38	66.6667
24.4	141.667		24.4	175
24.42	100		24.42	91.6667
24.44	116.667		24.44	83.3333
24.46	108.333		24.46	100
24.48	125		24.48	158.333
24.5	141.667		24.5	158.333
24.52	166.667		24.52	133.333
24.54	116.667		24.54	141.667
24.56	125		24.56	133.333
24.58	116.667		24.58	66.6667
24.6	116.667		24.6	100
24.62	108.333		24.62	150
24.64	125		24.64	141.667
24.66	166.667		24.66	141.667
24.68	116.667		24.68	158.333
24.7	91.6667		24.7	166.667
24.72	125		24.72	91.6667
24.74	125		24.74	141.667
24.76	183.333		24.76	183.333
24.78	183.333		24.78	158.333
24.8	158.333		24.8	241.667
24.82	141.667		24.82	141.667
24.84	175		24.84	191.667
24.86	241.667		24.86	200
24.88	158.333		24.88	250
24.9	150		24.9	258.333
24.92	275		24.92	183.333
24.94	291.667		24.94	208.333
24.96	283.333		24.96	308.333
24.98	225		24.98	316.667
25	341.667		25	266.667
25.02	316.667		25.02	333.333
25.04	250		25.04	291.667
25.06	375		25.06	558.333
25.08	433.333		25.08	425
25.1	400		25.1	366.667
25.12	425		25.12	475
25.14	425		25.14	491.667
25.16	483.333		25.16	700
25.18	483.333		25.18	633.333
25.2	516.667		25.2	708.333
25.22	633.333		25.22	708.333
25.24	566.667		25.24	608.333
25.26	725		25.26	800
25.28	683.333		25.28	991.667
25.3	591.667		25.3	883.333
25.32	666.667		25.32	816.667
25.34	600		25.34	783.333
25.36	500		25.36	900
25.38	650		25.38	766.667
25.4	633.333		25.4	833.333
25.42	608.333		25.42	700
25.44	708.333		25.44	725
25.46	575		25.46	658.333
25.48	550		25.48	558.333
25.5	516.667		25.5	575
25.52	458.333		25.52	533.333
25.54	425		25.54	450
25.56	341.667		25.56	375
25.58	283.333		25.58	358.333
25.6	350		25.6	316.667
25.62	250		25.62	383.333
25.64	283.333		25.64	266.667
25.66	250		25.66	358.333
25.68	233.333		25.68	216.667
25.7	225		25.7	141.667
25.72	316.667		25.72	191.667
25.74	158.333		25.74	141.667
25.76	125		25.76	183.333
25.78	183.333		25.78	141.667
25.8	141.667		25.8	166.667
25.82	100		25.82	125
25.84	141.667		25.84	158.333
25.86	141.667		25.86	141.667
25.88	141.667		25.88	100
25.9	116.667		25.9	125
25.92	200		25.92	125
25.94	150		25.94	116.667
25.96	166.667		25.96	133.333
25.98	116.667		25.98	250
26	125		26	133.333
26.02	150		26.02	125
26.04	125		26.04	175
26.06	66.6667		26.06	141.667
26.08	100		26.08	66.6667
26.1	166.667		26.1	125
26.12	125		26.12	150
26.14	108.333		26.14	91.6667
26.16	108.333		26.16	108.333
26.18	125		26.18	183.333
26.2	116.667		26.2	116.667
26.22	100		26.22	116.667
26.24	125		26.24	125
26.26	125		26.26	108.333
26.28	116.667		26.28	75
26.3	125		26.3	125
26.32	150		26.32	83.3333
26.34	116.667		26.34	133.333
26.36	191.667		26.36	150
26.38	116.667		26.38	150
26.4	183.333		26.4	208.333
26.42	166.667		26.42	166.667
26.44	191.667		26.44	150
26.46	125		26.46	175
26.48	191.667		26.48	166.667
26.5	225		26.5	183.333
26.52	150		26.52	216.667
26.54	133.333		26.54	141.667
26.56	208.333		26.56	133.333
26.58	208.333		26.58	183.333
26.6	166.667		26.6	183.333
26.62	158.333		26.62	141.667
26.64	200		26.64	175
26.66	250		26.66	300
26.68	233.333		26.68	175
26.7	166.667		26.7	150
26.72	266.667		26.72	125
26.74	175		26.74	183.333
26.76	183.333		26.76	266.667
26.78	175		26.78	216.667
26.8	233.333		26.8	158.333
26.82	150		26.82	116.667
26.84	216.667		26.84	191.667
26.86	158.333		26.86	200
26.88	175		26.88	191.667
26.9	150		26.9	158.333
26.92	283.333		26.92	200
26.94	175		26.94	166.667
26.96	200		26.96	175
26.98	166.667		26.98	225
27	133.333		27	166.667
27.02	158.333		27.02	125
27.04	191.667		27.04	183.333
27.06	166.667		27.06	150
27.08	208.333		27.08	191.667
27.1	116.667		27.1	183.333
27.12	133.333		27.12	133.333
27.14	133.333		27.14	200
27.16	158.333		27.16	116.667
27.18	208.333		27.18	183.333
27.2	141.667		27.2	175
27.22	150		27.22	166.667
27.24	191.667		27.24	116.667
27.26	183.333		27.26	133.333
27.28	108.333		27.28	191.667
27.3	191.667		27.3	166.667
27.32	250		27.32	166.667
27.34	116.667		27.34	158.333
27.36	158.333		27.36	175
27.38	166.667		27.38	116.667
27.4	183.333		27.4	191.667
27.42	83.3333		27.42	208.333
27.44	133.333		27.44	158.333
27.46	141.667		27.46	175
27.48	158.333		27.48	116.667
27.5	233.333		27.5	225
27.52	183.333		27.52	200
27.54	225		27.54	191.667
27.56	183.333		27.56	208.333
27.58	191.667		27.58	191.667
27.6	183.333		27.6	133.333
27.62	175		27.62	191.667
27.64	158.333		27.64	191.667
27.66	191.667		27.66	200
27.68	241.667		27.68	216.667
27.7	225		27.7	158.333
27.72	175		27.72	200
27.74	166.667		27.74	191.667
27.76	150		27.76	133.333
27.78	175		27.78	241.667
27.8	200		27.8	125
27.82	166.667		27.82	200
27.84	308.333		27.84	200
27.86	191.667		27.86	241.667
27.88	216.667		27.88	300
27.9	308.333		27.9	258.333
27.92	316.667		27.92	341.667
27.94	191.667		27.94	308.333
27.96	258.333		27.96	283.333
27.98	216.667		27.98	266.667
28	250		28	391.667
28.02	250		28.02	250
28.04	316.667		28.04	300
28.06	225		28.06	325
28.08	275		28.08	266.667
28.1	383.333		28.1	408.333
28.12	441.667		28.12	450
28.14	425		28.14	358.333
28.16	308.333		28.16	375
28.18	375		28.18	375
28.2	416.667		28.2	375
28.22	475		28.22	458.333
28.24	400		28.24	425
28.26	375		28.26	525
28.28	500		28.28	641.667
28.3	450		28.3	616.667
28.32	658.333		28.32	458.333
28.34	700		28.34	708.333
28.36	708.333		28.36	691.667
28.38	600		28.38	733.333
28.4	825		28.4	791.667
28.42	775		28.42	891.667
28.44	858.333		28.44	1008.33
28.46	925		28.46	1208.33
28.48	1225		28.48	1275
28.5	1375		28.5	1533.33
28.52	1383.33		28.52	1583.33
28.54	1925		28.54	2083.33
28.56	1591.67		28.56	2175
28.58	2008.33		28.58	2241.67
28.6	2466.67		28.6	2683.33
28.62	2791.67		28.62	2516.67
28.64	3008.33		28.64	3200
28.66	3208.33		28.66	3950
28.68	3183.33		28.68	3875
28.7	3700		28.7	4016.67
28.72	3750		28.72	4391.67
28.74	3800		28.74	4483.33
28.76	3858.33		28.76	4608.33
28.78	3975		28.78	4825
28.8	4350		28.8	4475
28.82	3758.33		28.82	4675
28.84	3783.33		28.84	4050
28.86	3416.67		28.86	4108.33
28.88	3341.67		28.88	3483.33
28.9	2600		28.9	3333.33
28.92	2525		28.92	2866.67
28.94	2191.67		28.94	2841.67
28.96	1916.67		28.96	2250
28.98	1491.67		28.98	2033.33
29	1475		29	1450
29.02	1133.33		29.02	1425
29.04	1066.67		29.04	1225
29.06	766.667		29.06	1183.33
29.08	800		29.08	875
29.1	691.667		29.1	1100
29.12	633.333		29.12	833.333
29.14	800		29.14	683.333
29.16	608.333		29.16	516.667
29.18	591.667		29.18	550
29.2	400		29.2	591.667
29.22	533.333		29.22	458.333
29.24	325		29.24	466.667
29.26	375		29.26	325
29.28	283.333		29.28	408.333
29.3	325		29.3	383.333
29.32	350		29.32	341.667
29.34	250		29.34	291.667
29.36	241.667		29.36	241.667
29.38	208.333		29.38	208.333
29.4	275		29.4	175
29.42	250		29.42	200
29.44	200		29.44	158.333
29.46	166.667		29.46	200
29.48	225		29.48	191.667
29.5	166.667		29.5	283.333
29.52	125		29.52	158.333
29.54	208.333		29.54	258.333
29.56	208.333		29.56	200
29.58	208.333		29.58	208.333
29.6	250		29.6	191.667
29.62	283.333		29.62	233.333
29.64	225		29.64	208.333
29.66	141.667		29.66	133.333
29.68	233.333		29.68	216.667
29.7	200		29.7	116.667
29.72	125		29.72	191.667
29.74	216.667		29.74	175
29.76	158.333		29.76	216.667
29.78	158.333		29.78	116.667
29.8	191.667		29.8	158.333
29.82	200		29.82	108.333
29.84	166.667		29.84	125
29.86	125		29.86	141.667
29.88	108.333		29.88	200
29.9	133.333		29.9	183.333
29.92	175		29.92	75
29.94	108.333		29.94	216.667
29.96	108.333		29.96	141.667
29.98	133.333		29.98	158.333
30	133.333		30	41.6667
30.02	158.333		30.02	108.333
30.04	66.6667		30.04	66.6667
30.06	150		30.06	166.667
30.08	141.667		30.08	83.3333
30.1	116.667		30.1	116.667
30.12	75		30.12	75
30.14	66.6667		30.14	100
30.16	150		30.16	133.333
30.18	41.6667		30.18	133.333
30.2	100		30.2	100
30.22	58.3333		30.22	83.3333
30.24	75		30.24	83.3333
30.26	83.3333		30.26	75
30.28	108.333		30.28	83.3333
30.3	58.3333		30.3	116.667
30.32	108.333		30.32	83.3333
30.34	66.6667		30.34	116.667
30.36	41.6667		30.36	91.6667
30.38	58.3333		30.38	125
30.4	66.6667		30.4	91.6667
30.42	125		30.42	116.667
30.44	83.3333		30.44	175
30.46	125		30.46	108.333
30.48	100		30.48	66.6667
30.5	66.6667		30.5	91.6667
30.52	116.667		30.52	100
30.54	75		30.54	66.6667
30.56	66.6667		30.56	50
30.58	66.6667		30.58	50
30.6	83.3333		30.6	125
30.62	133.333		30.62	125
30.64	116.667		30.64	58.3333
30.66	75		30.66	91.6667
30.68	116.667		30.68	116.667
30.7	75		30.7	116.667
30.72	33.3333		30.72	100
30.74	33.3333		30.74	83.3333
30.76	83.3333		30.76	125
30.78	83.3333		30.78	66.6667
30.8	141.667		30.8	116.667
30.82	91.6667		30.82	75
30.84	83.3333		30.84	58.3333
30.86	91.6667		30.86	75
30.88	91.6667		30.88	100
30.9	75		30.9	83.3333
30.92	50		30.92	91.6667
30.94	100		30.94	91.6667
30.96	66.6667		30.96	75
30.98	83.3333		30.98	50
31	100		31	116.667
31.02	116.667		31.02	83.3333
31.04	50		31.04	58.3333
31.06	91.6667		31.06	108.333
31.08	75		31.08	91.6667
31.1	83.3333		31.1	116.667
31.12	75		31.12	91.6667
31.14	75		31.14	75
31.16	91.6667		31.16	125
31.18	41.6667		31.18	66.6667
31.2	108.333		31.2	108.333
31.22	75		31.22	66.6667
31.24	83.3333		31.24	58.3333
31.26	58.3333		31.26	75
31.28	100		31.28	50
31.3	91.6667		31.3	108.333
31.32	108.333		31.32	50
31.34	150		31.34	66.6667
31.36	75		31.36	125
31.38	83.3333		31.38	75
31.4	91.6667		31.4	75
31.42	133.333		31.42	83.3333
31.44	33.3333		31.44	141.667
31.46	116.667		31.46	91.6667
31.48	33.3333		31.48	41.6667
31.5	66.6667		31.5	83.3333
31.52	91.6667		31.52	150
31.54	75		31.54	91.6667
31.56	158.333		31.56	58.3333
31.58	108.333		31.58	150
31.6	75		31.6	100
31.62	108.333		31.62	91.6667
31.64	125		31.64	75
31.66	50		31.66	100
31.68	158.333		31.68	183.333
31.7	100		31.7	141.667
31.72	133.333		31.72	125
31.74	175		31.74	158.333
31.76	125		31.76	141.667
31.78	150		31.78	125
31.8	183.333		31.8	116.667
31.82	100		31.82	166.667
31.84	175		31.84	166.667
31.86	175		31.86	158.333
31.88	125		31.88	191.667
31.9	133.333		31.9	141.667
31.92	225		31.92	216.667
31.94	200		31.94	250
31.96	200		31.96	200
31.98	216.667		31.98	166.667
32	175		32	275
32.02	266.667		32.02	225
32.04	266.667		32.04	208.333
32.06	216.667		32.06	275
32.08	300		32.08	316.667
32.1	375		32.1	416.667
32.12	350		32.12	375
32.14	458.333		32.14	350
32.16	433.333		32.16	441.667
32.18	408.333		32.18	441.667
32.2	491.667		32.2	458.333
32.22	416.667		32.22	466.667
32.24	475		32.24	483.333
32.26	608.333		32.26	600
32.28	566.667		32.28	633.333
32.3	566.667		32.3	650
32.32	716.667		32.32	666.667
32.34	633.333		32.34	858.333
32.36	733.333		32.36	825
32.38	900		32.38	900
32.4	766.667		32.4	1016.67
32.42	716.667		32.42	950
32.44	991.667		32.44	1050
32.46	941.667		32.46	1050
32.48	816.667		32.48	1025
32.5	808.333		32.5	1116.67
32.52	975		32.52	1208.33
32.54	966.667		32.54	1150
32.56	966.667		32.56	1116.67
32.58	966.667		32.58	1275
32.6	1041.67		32.6	1191.67
32.62	1000		32.62	1208.33
32.64	950		32.64	1133.33
32.66	941.667		32.66	1025
32.68	975		32.68	1100
32.7	1016.67		32.7	1150
32.72	916.667		32.72	1108.33
32.74	808.333		32.74	1058.33
32.76	783.333		32.76	891.667
32.78	1000		32.78	775
32.8	800		32.8	766.667
32.82	833.333		32.82	1033.33
32.84	741.667		32.84	750
32.86	716.667		32.86	866.667
32.88	616.667		32.88	766.667
32.9	675		32.9	783.333
32.92	550		32.92	683.333
32.94	558.333		32.94	508.333
32.96	441.667		32.96	458.333
32.98	483.333		32.98	533.333
33	366.667		33	433.333
33.02	391.667		33.02	525
33.04	408.333		33.04	325
33.06	375		33.06	316.667
33.08	366.667		33.08	300
33.1	275		33.1	391.667
33.12	300		33.12	300
33.14	233.333		33.14	350
33.16	258.333		33.16	258.333
33.18	191.667		33.18	250
33.2	241.667		33.2	216.667
33.22	241.667		33.22	191.667
33.24	125		33.24	175
33.26	125		33.26	283.333
33.28	166.667		33.28	166.667
33.3	125		33.3	250
33.32	175		33.32	158.333
33.34	150		33.34	200
33.36	183.333		33.36	183.333
33.38	150		33.38	208.333
33.4	125		33.4	158.333
33.42	108.333		33.42	150
33.44	158.333		33.44	150
33.46	91.6667		33.46	133.333
33.48	166.667		33.48	116.667
33.5	83.3333		33.5	166.667
33.52	116.667		33.52	175
33.54	116.667		33.54	100
33.56	66.6667		33.56	100
33.58	91.6667		33.58	91.6667
33.6	108.333		33.6	91.6667
33.62	66.6667		33.62	83.3333
33.64	83.3333		33.64	83.3333
33.66	83.3333		33.66	100
33.68	50		33.68	50
33.7	91.6667		33.7	116.667
33.72	100		33.72	125
33.74	108.333		33.74	108.333
33.76	100		33.76	83.3333
33.78	58.3333		33.78	83.3333
33.8	75		33.8	91.6667
33.82	83.3333		33.82	158.333
33.84	66.6667		33.84	108.333
33.86	33.3333		33.86	100
33.88	75		33.88	125
33.9	58.3333		33.9	166.667
33.92	75		33.92	116.667
33.94	75		33.94	108.333
33.96	58.3333		33.96	91.6667
33.98	83.3333		33.98	108.333
34	25		34	83.3333
34.02	33.3333		34.02	91.6667
34.04	75		34.04	75
34.06	50		34.06	75
34.08	75		34.08	58.3333
34.1	91.6667		34.1	58.3333
34.12	50		34.12	66.6667
34.14	50		34.14	50
34.16	100		34.16	116.667
34.18	75		34.18	83.3333
34.2	50		34.2	41.6667
34.22	66.6667		34.22	91.6667
34.24	33.3333		34.24	66.6667
34.26	25		34.26	66.6667
34.28	33.3333		34.28	58.3333
34.3	75		34.3	58.3333
34.32	66.6667		34.32	16.6667
34.34	66.6667		34.34	58.3333
34.36	75		34.36	58.3333
34.38	25		34.38	50
34.4	58.3333		34.4	58.3333
34.42	91.6667		34.42	83.3333
34.44	50		34.44	58.3333
34.46	41.6667		34.46	41.6667
34.48	91.6667		34.48	75
34.5	66.6667		34.5	75
34.52	141.667		34.52	50
34.54	75		34.54	66.6667
34.56	50		34.56	75
34.58	58.3333		34.58	108.333
34.6	58.3333		34.6	83.3333
34.62	16.6667		34.62	83.3333
34.64	66.6667		34.64	58.3333
34.66	83.3333		34.66	83.3333
34.68	50		34.68	16.6667
34.7	33.3333		34.7	41.6667
34.72	58.3333		34.72	83.3333
34.74	41.6667		34.74	75
34.76	58.3333		34.76	25
34.78	75		34.78	33.3333
34.8	50		34.8	66.6667
34.82	41.6667		34.82	41.6667
34.84	91.6667		34.84	41.6667
34.86	83.3333		34.86	41.6667
34.88	50		34.88	58.3333
34.9	33.3333		34.9	33.3333
34.92	50		34.92	83.3333
34.94	50		34.94	83.3333
34.96	41.6667		34.96	50
34.98	25		34.98	58.3333
35	83.3333		35	83.3333
35.02	50		35.02	75
35.04	91.6667		35.04	16.6667
35.06	33.3333		35.06	58.3333
35.08	41.6667		35.08	50
35.1	25		35.1	75
35.12	41.6667		35.12	91.6667
35.14	33.3333		35.14	41.6667
35.16	33.3333		35.16	25
35.18	25		35.18	91.6667
35.2	66.6667		35.2	75
35.22	75		35.22	58.3333
35.24	33.3333		35.24	58.3333
35.26	66.6667		35.26	66.6667
35.28	41.6667		35.28	58.3333
35.3	41.6667		35.3	25
35.32	41.6667		35.32	58.3333
35.34	58.3333		35.34	50
35.36	16.6667		35.36	116.667
35.38	16.6667		35.38	41.6667
35.4	75		35.4	66.6667
35.42	25		35.42	50
35.44	66.6667		35.44	33.3333
35.46	50		35.46	41.6667
35.48	41.6667		35.48	91.6667
35.5	66.6667		35.5	66.6667
35.52	25		35.52	50
35.54	66.6667		35.54	33.3333
35.56	41.6667		35.56	25
35.58	66.6667		35.58	91.6667
35.6	33.3333		35.6	25
35.62	83.3333		35.62	50
35.64	58.3333		35.64	83.3333
35.66	33.3333		35.66	33.3333
35.68	66.6667		35.68	83.3333
35.7	91.6667		35.7	58.3333
35.72	33.3333		35.72	33.3333
35.74	66.6667		35.74	66.6667
35.76	75		35.76	33.3333
35.78	116.667		35.78	25
35.8	41.6667		35.8	75
35.82	41.6667		35.82	83.3333
35.84	83.3333		35.84	83.3333
35.86	33.3333		35.86	58.3333
35.88	100		35.88	41.6667
35.9	33.3333		35.9	58.3333
35.92	50		35.92	58.3333
35.94	91.6667		35.94	58.3333
35.96	50		35.96	58.3333
35.98	58.3333		35.98	58.3333
36	25		36	66.6667
36.02	100		36.02	91.6667
36.04	83.3333		36.04	83.3333
36.06	83.3333		36.06	66.6667
36.08	16.6667		36.08	41.6667
36.1	83.3333		36.1	83.3333
36.12	100		36.12	66.6667
36.14	58.3333		36.14	58.3333
36.16	75		36.16	83.3333
36.18	41.6667		36.18	58.3333
36.2	100		36.2	33.3333
36.22	58.3333		36.22	66.6667
36.24	50		36.24	91.6667
36.26	133.333		36.26	41.6667
36.28	108.333		36.28	58.3333
36.3	41.6667		36.3	91.6667
36.32	91.6667		36.32	50
36.34	50		36.34	108.333
36.36	133.333		36.36	83.3333
36.38	66.6667		36.38	41.6667
36.4	41.6667		36.4	83.3333
36.42	75		36.42	100
36.44	58.3333		36.44	50
36.46	25		36.46	100
36.48	16.6667		36.48	100
36.5	50		36.5	108.333
36.52	33.3333		36.52	91.6667
36.54	58.3333		36.54	33.3333
36.56	58.3333		36.56	66.6667
36.58	50		36.58	66.6667
36.6	75		36.6	83.3333
36.62	50		36.62	41.6667
36.64	58.3333		36.64	91.6667
36.66	66.6667		36.66	50
36.68	33.3333		36.68	58.3333
36.7	83.3333		36.7	66.6667
36.72	58.3333		36.72	16.6667
36.74	83.3333		36.74	91.6667
36.76	75		36.76	50
36.78	58.3333		36.78	66.6667
36.8	100		36.8	83.3333
36.82	33.3333		36.82	50
36.84	66.6667		36.84	41.6667
36.86	50		36.86	58.3333
36.88	58.3333		36.88	83.3333
36.9	41.6667		36.9	58.3333
36.92	25		36.92	58.3333
36.94	50		36.94	91.6667
36.96	66.6667		36.96	58.3333
36.98	50		36.98	66.6667
37	25		37	66.6667
37.02	91.6667		37.02	50
37.04	50		37.04	75
37.06	100		37.06	66.6667
37.08	58.3333		37.08	50
37.1	83.3333		37.1	125
37.12	33.3333		37.12	75
37.14	41.6667		37.14	50
37.16	58.3333		37.16	25
37.18	41.6667		37.18	41.6667
37.2	75		37.2	41.6667
37.22	75		37.22	41.6667
37.24	66.6667		37.24	83.3333
37.26	83.3333		37.26	25
37.28	83.3333		37.28	91.6667
37.3	75		37.3	66.6667
37.32	50		37.32	33.3333
37.34	41.6667		37.34	50
37.36	66.6667		37.36	83.3333
37.38	66.6667		37.38	50
37.4	50		37.4	66.6667
37.42	25		37.42	50
37.44	33.3333		37.44	33.3333
37.46	75		37.46	58.3333
37.48	50		37.48	58.3333
37.5	58.3333		37.5	41.6667
37.52	33.3333		37.52	25
37.54	50		37.54	33.3333
37.56	41.6667		37.56	100
37.58	33.3333		37.58	50
37.6	33.3333		37.6	75
37.62	75		37.62	25
37.64	41.6667		37.64	41.6667
37.66	41.6667		37.66	58.3333
37.68	50		37.68	66.6667
37.7	83.3333		37.7	58.3333
37.72	33.3333		37.72	108.333
37.74	58.3333		37.74	58.3333
37.76	58.3333		37.76	41.6667
37.78	100		37.78	41.6667
37.8	66.6667		37.8	91.6667
37.82	58.3333		37.82	58.3333
37.84	100		37.84	8.33333
37.86	50		37.86	58.3333
37.88	91.6667		37.88	50
37.9	66.6667		37.9	91.6667
37.92	41.6667		37.92	83.3333
37.94	108.333		37.94	66.6667
37.96	83.3333		37.96	116.667
37.98	141.667		37.98	33.3333
38	83.3333		38	58.3333
38.02	50		38.02	91.6667
38.04	91.6667		38.04	116.667
38.06	91.6667		38.06	100
38.08	91.6667		38.08	108.333
38.1	50		38.1	150
38.12	100		38.12	83.3333
38.14	116.667		38.14	66.6667
38.16	91.6667		38.16	116.667
38.18	125		38.18	83.3333
38.2	158.333		38.2	158.333
38.22	125		38.22	108.333
38.24	108.333		38.24	75
38.26	183.333		38.26	158.333
38.28	108.333		38.28	158.333
38.3	125		38.3	216.667
38.32	108.333		38.32	166.667
38.34	116.667		38.34	183.333
38.36	233.333		38.36	125
38.38	191.667		38.38	258.333
38.4	216.667		38.4	250
38.42	241.667		38.42	183.333
38.44	200		38.44	250
38.46	241.667		38.46	266.667
38.48	283.333		38.48	325
38.5	283.333		38.5	358.333
38.52	283.333		38.52	258.333
38.54	266.667		38.54	325
38.56	225		38.56	333.333
38.58	350		38.58	333.333
38.6	275		38.6	308.333
38.62	341.667		38.62	350
38.64	341.667		38.64	333.333
38.66	341.667		38.66	416.667
38.68	241.667		38.68	366.667
38.7	325		38.7	250
38.72	350		38.72	341.667
38.74	333.333		38.74	325
38.76	300		38.76	325
38.78	233.333		38.78	366.667
38.8	250		38.8	316.667
38.82	258.333		38.82	383.333
38.84	241.667		38.84	258.333
38.86	283.333		38.86	250
38.88	266.667		38.88	216.667
38.9	191.667		38.9	283.333
38.92	241.667		38.92	233.333
38.94	266.667		38.94	200
38.96	175		38.96	200
38.98	233.333		38.98	258.333
39	208.333		39	150
39.02	175		39.02	233.333
39.04	191.667		39.04	216.667
39.06	150		39.06	216.667
39.08	166.667		39.08	175
39.1	216.667		39.1	166.667
39.12	116.667		39.12	125
39.14	150		39.14	191.667
39.16	133.333		39.16	166.667
39.18	141.667		39.18	166.667
39.2	216.667		39.2	166.667
39.22	183.333		39.22	158.333
39.24	266.667		39.24	83.3333
39.26	66.6667		39.26	100
39.28	141.667		39.28	150
39.3	191.667		39.3	125
39.32	133.333		39.32	100
39.34	108.333		39.34	133.333
39.36	166.667		39.36	116.667
39.38	108.333		39.38	91.6667
39.4	150		39.4	116.667
39.42	83.3333		39.42	108.333
39.44	100		39.44	133.333
39.46	108.333		39.46	66.6667
39.48	133.333		39.48	91.6667
39.5	83.3333		39.5	116.667
39.52	41.6667		39.52	116.667
39.54	100		39.54	100
39.56	58.3333		39.56	125
39.58	91.6667		39.58	158.333
39.6	75		39.6	141.667
39.62	100		39.62	91.6667
39.64	58.3333		39.64	116.667
39.66	91.6667		39.66	116.667
39.68	75		39.68	108.333
39.7	66.6667		39.7	116.667
39.72	50		39.72	66.6667
39.74	141.667		39.74	133.333
39.76	41.6667		39.76	41.6667
39.78	41.6667		39.78	75
39.8	66.6667		39.8	58.3333
39.82	58.3333		39.82	50
39.84	83.3333		39.84	33.3333
39.86	116.667		39.86	50
39.88	41.6667		39.88	66.6667
39.9	116.667		39.9	58.3333
39.92	66.6667		39.92	100
39.94	150		39.94	108.333
39.96	75		39.96	75
39.98	75		39.98	100
40	58.3333		40	83.3333
40.02	108.333		40.02	41.6667
40.04	66.6667		40.04	108.333
40.06	91.6667		40.06	141.667
40.08	91.6667		40.08	100
40.1	66.6667		40.1	83.3333
40.12	116.667		40.12	91.6667
40.14	125		40.14	91.6667
40.16	83.3333		40.16	116.667
40.18	100		40.18	75
40.2	75		40.2	66.6667
40.22	91.6667		40.22	66.6667
40.24	91.6667		40.24	100
40.26	50		40.26	125
40.28	83.3333		40.28	108.333
40.3	50		40.3	91.6667
40.32	108.333		40.32	125
40.34	91.6667		40.34	83.3333
40.36	83.3333		40.36	116.667
40.38	100		40.38	125
40.4	66.6667		40.4	133.333
40.42	66.6667		40.42	100
40.44	133.333		40.44	108.333
40.46	150		40.46	133.333
40.48	91.6667		40.48	166.667
40.5	125		40.5	175
40.52	133.333		40.52	175
40.54	116.667		40.54	125
40.56	91.6667		40.56	91.6667
40.58	116.667		40.58	133.333
40.6	133.333		40.6	158.333
40.62	158.333		40.62	183.333
40.64	266.667		40.64	116.667
40.66	150		40.66	200
40.68	191.667		40.68	158.333
40.7	158.333		40.7	158.333
40.72	175		40.72	200
40.74	183.333		40.74	175
40.76	133.333		40.76	233.333
40.78	191.667		40.78	383.333
40.8	258.333		40.8	266.667
40.82	208.333		40.82	216.667
40.84	291.667		40.84	333.333
40.86	283.333		40.86	358.333
40.88	241.667		40.88	291.667
40.9	233.333		40.9	416.667
40.92	350		40.92	325
40.94	366.667		40.94	391.667
40.96	333.333		40.96	400
40.98	358.333		40.98	383.333
41	500		41	408.333
41.02	416.667		41.02	541.667
41.04	450		41.04	491.667
41.06	541.667		41.06	525
41.08	541.667		41.08	516.667
41.1	491.667		41.1	508.333
41.12	458.333		41.12	483.333
41.14	441.667		41.14	716.667
41.16	541.667		41.16	550
41.18	658.333		41.18	650
41.2	608.333		41.2	633.333
41.22	583.333		41.22	600
41.24	516.667		41.24	516.667
41.26	508.333		41.26	575
41.28	516.667		41.28	525
41.3	508.333		41.3	575
41.32	425		41.32	583.333
41.34	475		41.34	466.667
41.36	491.667		41.36	283.333
41.38	416.667		41.38	458.333
41.4	266.667		41.4	366.667
41.42	375		41.42	358.333
41.44	308.333		41.44	475
41.46	375		41.46	350
41.48	408.333		41.48	291.667
41.5	250		41.5	316.667
41.52	316.667		41.52	325
41.54	175		41.54	275
41.56	300		41.56	241.667
41.58	341.667		41.58	225
41.6	208.333		41.6	366.667
41.62	233.333		41.62	208.333
41.64	191.667		41.64	216.667
41.66	300		41.66	258.333
41.68	175		41.68	158.333
41.7	183.333		41.7	191.667
41.72	233.333		41.72	208.333
41.74	175		41.74	133.333
41.76	150		41.76	116.667
41.78	191.667		41.78	200
41.8	100		41.8	133.333
41.82	133.333		41.82	208.333
41.84	116.667		41.84	166.667
41.86	133.333		41.86	183.333
41.88	50		41.88	183.333
41.9	100		41.9	158.333
41.92	175		41.92	166.667
41.94	191.667		41.94	183.333
41.96	133.333		41.96	141.667
41.98	133.333		41.98	83.3333
42	108.333		42	141.667
42.02	91.6667		42.02	125
42.04	158.333		42.04	108.333
42.06	125		42.06	58.3333
42.08	150		42.08	208.333
42.1	150		42.1	66.6667
42.12	150		42.12	83.3333
42.14	125		42.14	75
42.16	125		42.16	91.6667
42.18	183.333		42.18	66.6667
42.2	25		42.2	116.667
42.22	100		42.22	91.6667
42.24	100		42.24	91.6667
42.26	108.333		42.26	75
42.28	91.6667		42.28	50
42.3	75		42.3	133.333
42.32	83.3333		42.32	58.3333
42.34	83.3333		42.34	83.3333
42.36	100		42.36	66.6667
42.38	100		42.38	91.6667
42.4	150		42.4	91.6667
42.42	83.3333		42.42	133.333
42.44	108.333		42.44	66.6667
42.46	66.6667		42.46	133.333
42.48	108.333		42.48	183.333
42.5	116.667		42.5	141.667
42.52	83.3333		42.52	158.333
42.54	116.667		42.54	116.667
42.56	108.333		42.56	125
42.58	158.333		42.58	141.667
42.6	116.667		42.6	125
42.62	108.333		42.62	158.333
42.64	141.667		42.64	166.667
42.66	91.6667		42.66	100
42.68	108.333		42.68	158.333
42.7	141.667		42.7	83.3333
42.72	133.333		42.72	141.667
42.74	125		42.74	108.333
42.76	91.6667		42.76	158.333
42.78	158.333		42.78	200
42.8	175		42.8	133.333
42.82	141.667		42.82	200
42.84	191.667		42.84	183.333
42.86	191.667		42.86	241.667
42.88	225		42.88	283.333
42.9	166.667		42.9	175
42.92	233.333		42.92	233.333
42.94	208.333		42.94	266.667
42.96	175		42.96	358.333
42.98	216.667		42.98	300
43	258.333		43	275
43.02	141.667		43.02	250
43.04	258.333		43.04	266.667
43.06	283.333		43.06	300
43.08	366.667		43.08	408.333
43.1	375		43.1	316.667
43.12	308.333		43.12	241.667
43.14	391.667		43.14	425
43.16	391.667		43.16	316.667
43.18	275		43.18	416.667
43.2	241.667		43.2	308.333
43.22	475		43.22	375
43.24	241.667		43.24	400
43.26	350		43.26	316.667
43.28	483.333		43.28	350
43.3	358.333		43.3	300
43.32	475		43.32	525
43.34	450		43.34	483.333
43.36	458.333		43.36	566.667
43.38	533.333		43.38	583.333
43.4	483.333		43.4	541.667
43.42	425		43.42	625
43.44	550		43.44	583.333
43.46	833.333		43.46	633.333
43.48	733.333		43.48	825
43.5	850		43.5	825
43.52	841.667		43.52	850
43.54	933.333		43.54	1000
43.56	1058.33		43.56	958.333
43.58	1041.67		43.58	1158.33
43.6	1425		43.6	1325
43.62	1475		43.62	1358.33
43.64	1675		43.64	1408.33
43.66	1533.33		43.66	1641.67
43.68	1841.67		43.68	1875
43.7	1841.67		43.7	1766.67
43.72	1733.33		43.72	1916.67
43.74	2050		43.74	2091.67
43.76	1908.33		43.76	2191.67
43.78	2016.67		43.78	2141.67
43.8	2266.67		43.8	2208.33
43.82	2050		43.82	2166.67
43.84	2083.33		43.84	2175
43.86	2133.33		43.86	2250
43.88	1950		43.88	1991.67
43.9	1891.67		43.9	2250
43.92	1558.33		43.92	1616.67
43.94	1725		43.94	1650
43.96	1516.67		43.96	1700
43.98	1333.33		43.98	1491.67
44	1216.67		44	1341.67
44.02	1233.33		44.02	1108.33
44.04	1058.33		44.04	1033.33
44.06	1033.33		44.06	908.333
44.08	941.667		44.08	983.333
44.1	766.667		44.1	783.333
44.12	666.667		44.12	808.333
44.14	558.333		44.14	733.333
44.16	516.667		44.16	591.667
44.18	475		44.18	541.667
44.2	466.667		44.2	591.667
44.22	366.667		44.22	425
44.24	341.667		44.24	400
44.26	400		44.26	358.333
44.28	433.333		44.28	158.333
44.3	391.667		44.3	316.667
44.32	366.667		44.32	325
44.34	258.333		44.34	258.333
44.36	275		44.36	258.333
44.38	225		44.38	208.333
44.4	200		44.4	266.667
44.42	216.667		44.42	216.667
44.44	208.333		44.44	216.667
44.46	208.333		44.46	141.667
44.48	216.667		44.48	175
44.5	183.333		44.5	200
44.52	175		44.52	125
44.54	225		44.54	200
44.56	158.333		44.56	275
44.58	191.667		44.58	100
44.6	108.333		44.6	116.667
44.62	133.333		44.62	241.667
44.64	108.333		44.64	233.333
44.66	100		44.66	125
44.68	183.333		44.68	150
44.7	175		44.7	191.667
44.72	133.333		44.72	83.3333
44.74	191.667		44.74	141.667
44.76	133.333		44.76	158.333
44.78	108.333		44.78	91.6667
44.8	91.6667		44.8	150
44.82	91.6667		44.82	100
44.84	100		44.84	108.333
44.86	175		44.86	83.3333
44.88	116.667		44.88	100
44.9	133.333		44.9	58.3333
44.92	91.6667		44.92	66.6667
44.94	125		44.94	100
44.96	116.667		44.96	83.3333
44.98	66.6667		44.98	83.3333
45	116.667		45	116.667
45.02	66.6667		45.02	100
45.04	125		45.04	100
45.06	100		45.06	133.333
45.08	91.6667		45.08	83.3333
45.1	116.667		45.1	75
45.12	50		45.12	91.6667
45.14	91.6667		45.14	91.6667
45.16	91.6667		45.16	108.333
45.18	83.3333		45.18	100
45.2	91.6667		45.2	100
45.22	91.6667		45.22	125
45.24	108.333		45.24	58.3333
45.26	91.6667		45.26	108.333
45.28	116.667		45.28	100
45.3	91.6667		45.3	100
45.32	150		45.32	91.6667
45.34	133.333		45.34	125
45.36	83.3333		45.36	158.333
45.38	91.6667		45.38	133.333
45.4	91.6667		45.4	133.333
45.42	91.6667		45.42	100
45.44	108.333		45.44	83.3333
45.46	116.667		45.46	116.667
45.48	108.333		45.48	175
45.5	158.333		45.5	116.667
45.52	133.333		45.52	141.667
45.54	166.667		45.54	66.6667
45.56	125		45.56	133.333
45.58	208.333		45.58	116.667
45.6	108.333		45.6	166.667
45.62	125		45.62	175
45.64	141.667		45.64	191.667
45.66	125		45.66	141.667
45.68	200		45.68	141.667
45.7	141.667		45.7	116.667
45.72	125		45.72	133.333
45.74	250		45.74	166.667
45.76	175		45.76	150
45.78	166.667		45.78	200
45.8	158.333		45.8	150
45.82	183.333		45.82	141.667
45.84	141.667		45.84	250
45.86	241.667		45.86	200
45.88	191.667		45.88	191.667
45.9	108.333		45.9	133.333
45.92	116.667		45.92	125
45.94	183.333		45.94	108.333
45.96	183.333		45.96	133.333
45.98	166.667		45.98	133.333
46	175		46	158.333
46.02	191.667		46.02	158.333
46.04	175		46.04	200
46.06	141.667		46.06	233.333
46.08	191.667		46.08	175
46.1	208.333		46.1	208.333
46.12	166.667		46.12	225
46.14	183.333		46.14	150
46.16	166.667		46.16	166.667
46.18	183.333		46.18	141.667
46.2	291.667		46.2	233.333
46.22	275		46.22	266.667
46.24	241.667		46.24	233.333
46.26	125		46.26	325
46.28	208.333		46.28	233.333
46.3	241.667		46.3	166.667
46.32	175		46.32	283.333
46.34	208.333		46.34	191.667
46.36	200		46.36	250
46.38	191.667		46.38	216.667
46.4	250		46.4	208.333
46.42	200		46.42	225
46.44	183.333		46.44	150
46.46	166.667		46.46	133.333
46.48	191.667		46.48	158.333
46.5	125		46.5	175
46.52	141.667		46.52	291.667
46.54	150		46.54	266.667
46.56	200		46.56	200
46.58	150		46.58	250
46.6	191.667		46.6	166.667
46.62	116.667		46.62	158.333
46.64	91.6667		46.64	158.333
46.66	150		46.66	116.667
46.68	91.6667		46.68	150
46.7	141.667		46.7	166.667
46.72	108.333		46.72	108.333
46.74	108.333		46.74	141.667
46.76	133.333		46.76	116.667
46.78	133.333		46.78	191.667
46.8	66.6667		46.8	141.667
46.82	100		46.82	175
46.84	133.333		46.84	158.333
46.86	91.6667		46.86	66.6667
46.88	91.6667		46.88	166.667
46.9	108.333		46.9	83.3333
46.92	116.667		46.92	125
46.94	133.333		46.94	166.667
46.96	150		46.96	191.667
46.98	158.333		46.98	100
47	191.667		47	100
47.02	125		47.02	258.333
47.04	125		47.04	166.667
47.06	116.667		47.06	100
47.08	183.333		47.08	183.333
47.1	133.333		47.1	91.6667
47.12	125		47.12	175
47.14	208.333		47.14	250
47.16	208.333		47.16	191.667
47.18	141.667		47.18	241.667
47.2	141.667		47.2	266.667
47.22	208.333		47.22	241.667
47.24	158.333		47.24	241.667
47.26	208.333		47.26	216.667
47.28	216.667		47.28	291.667
47.3	266.667		47.3	266.667
47.32	308.333		47.32	283.333
47.34	233.333		47.34	341.667
47.36	275		47.36	325
47.38	308.333		47.38	358.333
47.4	325		47.4	433.333
47.42	316.667		47.42	341.667
47.44	325		47.44	350
47.46	233.333		47.46	366.667
47.48	308.333		47.48	391.667
47.5	308.333		47.5	308.333
47.52	325		47.52	316.667
47.54	208.333		47.54	366.667
47.56	341.667		47.56	283.333
47.58	233.333		47.58	366.667
47.6	325		47.6	266.667
47.62	175		47.62	258.333
47.64	208.333		47.64	216.667
47.66	158.333		47.66	191.667
47.68	150		47.68	225
47.7	158.333		47.7	225
47.72	100		47.72	241.667
47.74	133.333		47.74	200
47.76	91.6667		47.76	225
47.78	141.667		47.78	166.667
47.8	141.667		47.8	100
47.82	100		47.82	141.667
47.84	150		47.84	125
47.86	133.333		47.86	191.667
47.88	116.667		47.88	166.667
47.9	125		47.9	175
47.92	125		47.92	125
47.94	75		47.94	150
47.96	133.333		47.96	141.667
47.98	83.3333		47.98	100
48	116.667		48	83.3333
48.02	66.6667		48.02	116.667
48.04	108.333		48.04	66.6667
48.06	108.333		48.06	66.6667
48.08	75		48.08	41.6667
48.1	41.6667		48.1	66.6667
48.12	116.667		48.12	83.3333
48.14	125		48.14	75
48.16	100		48.16	50
48.18	116.667		48.18	83.3333
48.2	83.3333		48.2	58.3333
48.22	75		48.22	50
48.24	58.3333		48.24	83.3333
48.26	83.3333		48.26	66.6667
48.28	66.6667		48.28	100
48.3	75		48.3	91.6667
48.32	91.6667		48.32	83.3333
48.34	25		48.34	66.6667
48.36	100		48.36	50
48.38	66.6667		48.38	83.3333
48.4	58.3333		48.4	116.667
48.42	75		48.42	33.3333
48.44	50		48.44	75
48.46	83.3333		48.46	83.3333
48.48	66.6667		48.48	100
48.5	66.6667		48.5	25
48.52	75		48.52	83.3333
48.54	58.3333		48.54	66.6667
48.56	83.3333		48.56	83.3333
48.58	75		48.58	66.6667
48.6	75		48.6	141.667
48.62	83.3333		48.62	58.3333
48.64	50		48.64	125
48.66	58.3333		48.66	125
48.68	58.3333		48.68	116.667
48.7	58.3333		48.7	100
48.72	108.333		48.72	100
48.74	50		48.74	83.3333
48.76	58.3333		48.76	75
48.78	125		48.78	83.3333
48.8	58.3333		48.8	75
48.82	100		48.82	75
48.84	58.3333		48.84	150
48.86	108.333		48.86	133.333
48.88	83.3333		48.88	75
48.9	91.6667		48.9	125
48.92	100		48.92	91.6667
48.94	75		48.94	100
48.96	108.333		48.96	116.667
48.98	50		48.98	150
49	75		49	75
49.02	75		49.02	58.3333
49.04	100		49.04	125
49.06	91.6667		49.06	125
49.08	91.6667		49.08	75
49.1	83.3333		49.1	83.3333
49.12	91.6667		49.12	75
49.14	75		49.14	100
49.16	133.333		49.16	108.333
49.18	66.6667		49.18	116.667
49.2	91.6667		49.2	108.333
49.22	108.333		49.22	83.3333
49.24	108.333		49.24	83.3333
49.26	83.3333		49.26	91.6667
49.28	141.667		49.28	75
49.3	91.6667		49.3	133.333
49.32	83.3333		49.32	125
49.34	83.3333		49.34	100
49.36	83.3333		49.36	75
49.38	133.333		49.38	75
49.4	91.6667		49.4	100
49.42	91.6667		49.42	91.6667
49.44	83.3333		49.44	108.333
49.46	91.6667		49.46	100
49.48	91.6667		49.48	183.333
49.5	83.3333		49.5	66.6667
49.52	75		49.52	58.3333
49.54	91.6667		49.54	175
49.56	91.6667		49.56	108.333
49.58	91.6667		49.58	116.667
49.6	133.333		49.6	125
49.62	66.6667		49.62	133.333
49.64	141.667		49.64	100
49.66	66.6667		49.66	83.3333
49.68	125		49.68	158.333
49.7	125		49.7	108.333
49.72	116.667		49.72	158.333
49.74	125		49.74	108.333
49.76	83.3333		49.76	108.333
49.78	150		49.78	125
49.8	58.3333		49.8	158.333
49.82	116.667		49.82	100
49.84	91.6667		49.84	133.333
49.86	66.6667		49.86	141.667
49.88	125		49.88	116.667
49.9	108.333		49.9	150
49.92	83.3333		49.92	91.6667
[truncated: 1,504 more rows]

## Sheet: Fig.2f
Fig.2f
	L-CNM		D-CNM
Wavelength (nm）	CD（mdeg)	Abs	CD（mdeg)	Abs
800	1.86966	0.66611	-2.2908	0.63362
799.5	1.63766	0.66973	-2.56912	0.63748
799	1.37784	0.67195	-2.86197	0.63996
798.5	0.79947	0.67331	-3.07556	0.6414
798	0.18439	0.67396	-2.94342	0.64211
797.5	-0.53656	0.67414	-2.58054	0.64235
797	-1.01285	0.67429	-2.29376	0.64256
796.5	-1.11011	0.67475	-2.07407	0.64314
796	-0.63824	0.67594	-1.82172	0.64429
795.5	-0.143	0.6773	-1.66742	0.64549
795	0.35065	0.67824	-1.80075	0.64639
794.5	0.71079	0.67866	-2.17377	0.64685
794	0.99136	0.67868	-2.1149	0.6471
793.5	1.32199	0.67858	-2.21326	0.64732
793	1.52695	0.67851	-1.92926	0.64732
792.5	1.61682	0.67832	-1.58783	0.64714
792	1.43216	0.67813	-1.42938	0.64704
791.5	1.53314	0.67801	-1.32025	0.64688
791	1.6528	0.67795	-1.04523	0.64669
790.5	1.88153	0.67798	-0.79105	0.64663
790	2.42004	0.67792	-0.94229	0.64661
789.5	2.87399	0.67749	-1.12448	0.64628
789	2.97803	0.67689	-1.47928	0.64571
788.5	3.11865	0.67592	-1.80457	0.64472
788	3.34042	0.67464	-2.08981	0.64336
787.5	3.26578	0.67281	-2.19138	0.64151
787	3.08954	0.67064	-2.23672	0.63942
786.5	2.97537	0.66843	-2.25204	0.63725
786	2.76886	0.66619	-1.81876	0.63497
785.5	2.70953	0.66416	-1.39932	0.63276
785	2.3584	0.6622	-1.37436	0.63067
784.5	2.07852	0.66041	-1.58032	0.62888
784	2.23166	0.65893	-1.85052	0.62735
783.5	2.53555	0.65788	-1.87497	0.62618
783	2.88757	0.65756	-1.81097	0.62587
782.5	3.34897	0.65794	-1.95126	0.62629
782	3.67371	0.65883	-1.93698	0.62718
781.5	3.92267	0.66029	-1.80042	0.62859
781	4.20816	0.66241	-1.74783	0.63062
780.5	4.52457	0.66492	-1.3837	0.63316
780	4.5748	0.66786	-1.1904	0.63611
779.5	4.40829	0.67091	-0.99841	0.63918
779	4.48218	0.67387	-1.12405	0.64221
778.5	4.60248	0.67665	-1.23141	0.64504
778	4.6026	0.67929	-1.28748	0.64779
777.5	4.60437	0.68174	-1.67291	0.65026
777	4.40817	0.68396	-1.92538	0.65251
776.5	4.59775	0.68607	-2.08792	0.65462
776	4.48163	0.68803	-2.61972	0.6566
775.5	4.03528	0.69011	-3.11392	0.65884
775	3.93488	0.69227	-3.45221	0.6612
774.5	3.99014	0.69463	-3.55225	0.66367
774	3.61179	0.69726	-3.63919	0.66639
773.5	3.37888	0.70014	-3.80682	0.66947
773	3.29181	0.70342	-3.93137	0.67296
772.5	3.14227	0.70711	-4.24475	0.67683
772	3.15881	0.71127	-4.52075	0.68111
771.5	3.26025	0.71571	-4.71094	0.68572
771	3.48022	0.7207	-5.07877	0.69087
770.5	3.67911	0.72599	-5.12833	0.6964
770	3.98129	0.73145	-5.117	0.70205
769.5	4.51111	0.73675	-5.18619	0.70752
769	5.0687	0.7416	-5.27094	0.71255
768.5	5.55936	0.74591	-5.3334	0.71699
768	5.82352	0.74937	-5.22351	0.72062
767.5	6.29581	0.75188	-4.90552	0.7233
767	6.62857	0.7531	-4.77609	0.72462
766.5	6.31815	0.75297	-4.827	0.7244
766	6.09488	0.75133	-4.9379	0.72271
765.5	6.15082	0.74855	-4.85114	0.71987
765	5.93414	0.74449	-4.83524	0.71574
764.5	5.80637	0.73934	-4.80487	0.71051
764	5.67505	0.73292	-4.62845	0.70396
763.5	5.53787	0.72522	-4.57239	0.6962
763	5.34927	0.71636	-4.52252	0.68726
762.5	5.00531	0.70693	-4.52475	0.6777
762	4.66461	0.69708	-4.63925	0.66766
761.5	4.12238	0.68751	-4.90225	0.65785
761	3.55191	0.67844	-4.94	0.64865
760.5	3.16916	0.67029	-4.82257	0.64044
760	2.93018	0.66324	-4.54105	0.6333
759.5	2.90891	0.65755	-4.04504	0.62746
759	2.90018	0.65328	-3.52402	0.62307
758.5	2.918	0.65045	-3.14203	0.62019
758	3.00034	0.64905	-2.67587	0.61885
757.5	3.07089	0.64895	-2.26651	0.61884
757	2.93939	0.64995	-1.99567	0.61983
756.5	2.97723	0.65193	-1.67242	0.62176
756	3.02695	0.6545	-1.49612	0.62435
755.5	3.07294	0.65774	-1.53522	0.62757
755	3.30487	0.66159	-1.48834	0.63142
754.5	3.68204	0.66576	-1.31305	0.63561
754	4.0322	0.66986	-1.14197	0.63971
753.5	4.37784	0.67371	-0.94992	0.64367
753	4.79761	0.67693	-0.71097	0.64707
752.5	5.04352	0.67971	-0.73529	0.6499
752	5.1785	0.68203	-0.85669	0.65222
751.5	5.05453	0.68389	-1.17523	0.65408
751	5.00284	0.68532	-1.53677	0.65552
750.5	4.87753	0.68647	-1.79492	0.6568
750	5.05087	0.68761	-2.04443	0.65801
749.5	5.20981	0.68876	-2.40549	0.65912
749	5.27655	0.68973	-2.56403	0.66011
748.5	5.41739	0.69075	-2.65167	0.6612
748	5.32437	0.69189	-2.55023	0.66243
747.5	5.40079	0.69315	-2.51608	0.66377
747	5.43628	0.69453	-2.44766	0.66527
746.5	5.4209	0.6959	-2.64001	0.66671
746	5.47504	0.69716	-2.56274	0.66806
745.5	5.48608	0.69844	-2.25095	0.6694
745	5.19809	0.69965	-2.0018	0.67064
744.5	5.03043	0.70083	-1.71762	0.6719
744	5.03238	0.70178	-1.32385	0.67298
743.5	5.03888	0.7024	-1.02271	0.67373
743	5.06842	0.70278	-0.78397	0.67427
742.5	5.04587	0.70297	-0.513	0.67456
742	5.18936	0.70293	-0.38715	0.6745
741.5	5.28046	0.7027	-0.08813	0.67428
741	5.46689	0.7025	0.20709	0.67412
740.5	5.677	0.70232	0.41281	0.67393
740	5.89984	0.702	0.4686	0.6736
739.5	5.93533	0.70185	0.47873	0.67348
739	5.86588	0.70171	0.66467	0.67349
738.5	5.79742	0.70163	0.98785	0.67348
738	5.6799	0.70173	1.20764	0.6736
737.5	5.67953	0.70198	1.23956	0.67393
737	5.94092	0.70251	1.08319	0.67446
736.5	6.39343	0.70318	1.04614	0.67512
736	6.68222	0.70374	1.08466	0.6756
735.5	6.94699	0.7042	1.07407	0.67612
735	7.15515	0.70471	1.20087	0.67666
734.5	7.44296	0.70526	1.31519	0.67715
734	7.67395	0.70585	1.25562	0.67764
733.5	7.86453	0.70618	1.2598	0.67795
733	7.96014	0.70635	1.18161	0.67808
732.5	8.224	0.70615	1.1557	0.67783
732	8.55444	0.70547	1.20367	0.67715
731.5	8.83368	0.70427	1.40649	0.67593
731	9.0787	0.70267	1.51791	0.67428
730.5	9.40085	0.70078	1.51147	0.67232
730	9.64322	0.69853	1.43527	0.66997
729.5	9.69861	0.69605	1.36978	0.6674
729	9.75922	0.69334	1.35156	0.66463
728.5	9.77393	0.69049	1.34906	0.66172
728	9.84805	0.68781	1.23389	0.65895
727.5	9.98087	0.68548	1.07214	0.65658
727	10.1039	0.68354	0.89551	0.65463
726.5	10.1314	0.68195	0.49027	0.65297
726	10.1699	0.68078	0.05099	0.65172
725.5	10.061	0.68011	-0.32962	0.65099
725	9.69757	0.67991	-0.66003	0.65085
724.5	9.28247	0.67999	-0.94812	0.65111
724	8.62637	0.68057	-1.47141	0.65171
723.5	8.01544	0.68161	-2.2709	0.65273
723	7.60406	0.68299	-3.08646	0.65422
722.5	7.36734	0.68463	-3.70267	0.65602
722	7.258	0.68656	-4.18433	0.658
721.5	7.3739	0.68889	-4.45535	0.66026
721	7.44458	0.69126	-4.55038	0.66268
720.5	7.39044	0.69371	-4.73022	0.6653
720	7.15997	0.6964	-4.97498	0.66813
719.5	6.86453	0.69931	-5.24631	0.6711
719	6.62021	0.70214	-5.51352	0.67399
718.5	6.35388	0.70477	-5.62308	0.67673
718	5.99112	0.70731	-5.49606	0.67943
717.5	5.82507	0.70949	-5.35196	0.68176
717	5.92706	0.71132	-5.11691	0.6837
716.5	6.02246	0.71272	-5.0415	0.68514
716	6.21881	0.71367	-4.9747	0.68614
715.5	6.49896	0.71408	-4.67496	0.68663
715	6.80618	0.71384	-4.23669	0.6864
714.5	6.98788	0.71295	-4.07776	0.68541
714	7.0629	0.71125	-4.01172	0.68363
713.5	6.88525	0.70885	-3.93155	0.68132
713	6.4826	0.70589	-4.01584	0.67847
712.5	6.25354	0.70265	-4.08069	0.67512
712	5.97519	0.69903	-3.95724	0.6714
711.5	5.87366	0.69504	-3.90338	0.66736
711	5.83218	0.69066	-3.82846	0.66287
710.5	5.82657	0.68627	-3.78952	0.65833
710	5.75006	0.682	-3.6828	0.65392
709.5	5.80472	0.67771	-3.59122	0.64965
709	5.77029	0.67361	-3.34528	0.6456
708.5	5.74991	0.66989	-3.0694	0.6418
708	5.93866	0.66665	-2.72137	0.63846
707.5	6.00638	0.66374	-2.50049	0.63562
707	6.03448	0.66127	-2.32251	0.63322
706.5	6.08118	0.65943	-2.22064	0.6314
706	6.20462	0.65826	-2.03531	0.63008
705.5	6.53394	0.65755	-1.87177	0.62933
705	6.931	0.65734	-1.74448	0.62913
704.5	7.3132	0.65747	-1.6539	0.62934
704	7.71149	0.65781	-1.67252	0.62975
703.5	8.1553	0.65826	-1.72885	0.63022
703	8.341	0.6588	-1.68002	0.63095
702.5	8.36722	0.65942	-1.66132	0.63181
702	8.39383	0.66006	-1.58362	0.63257
701.5	8.62292	0.66068	-1.6181	0.63315
701	8.85101	0.66119	-1.78693	0.63361
700.5	8.89413	0.66142	-2.01736	0.63392
700	8.78336	0.66146	-2.29941	0.63408
699.5	8.77808	0.66144	-2.48175	0.63414
699	8.90018	0.66134	-2.67755	0.63404
698.5	8.91147	0.66102	-3.00528	0.63373
698	8.77997	0.66066	-3.29224	0.63346
697.5	8.62411	0.66043	-3.48694	0.63333
697	8.34656	0.66017	-3.60788	0.63321
696.5	7.98303	0.65991	-3.78003	0.63303
696	7.64346	0.65965	-3.91232	0.63285
695.5	7.22928	0.65952	-4.01904	0.63274
695	6.87683	0.65948	-3.98953	0.63267
694.5	6.71548	0.65948	-4.10925	0.63258
694	6.59915	0.65947	-4.07211	0.63247
693.5	6.5946	0.65915	-4.19547	0.63226
693	6.55081	0.65875	-4.2717	0.63193
692.5	6.51416	0.65826	-4.33075	0.63091
692	6.62628	0.65767	-4.34787	0.62978
691.5	6.75394	0.65675	-4.33316	0.62831
691	6.74084	0.65489	-4.06873	0.62643
690.5	6.57413	0.6528	-3.67078	0.6243
690	6.52823	0.65053	-3.20062	0.62192
689.5	6.49921	0.64785	-2.87482	0.61915
689	6.43848	0.64466	-2.66916	0.61597
688.5	6.41751	0.64126	-2.46976	0.61255
688	6.5051	0.63768	-2.28018	0.60886
687.5	6.65152	0.63389	-2.08908	0.60492
687	6.71994	0.62987	-2.01559	0.60089
686.5	6.78113	0.62556	-2.00742	0.59671
686	6.79813	0.62109	-1.9165	0.59232
685.5	6.8259	0.61664	-1.88586	0.58785
685	6.84845	0.61235	-1.79532	0.58338
684.5	6.69171	0.60804	-1.83719	0.57902
684	6.54672	0.60369	-1.91885	0.57477
683.5	6.42343	0.5996	-2.06766	0.57066
683	6.14886	0.59595	-2.27261	0.5669
682.5	5.98276	0.59276	-2.68253	0.56355
682	5.83386	0.5898	-3.09439	0.56059
681.5	5.70566	0.58698	-3.44427	0.55787
681	5.69012	0.58455	-3.63171	0.55552
680.5	5.60498	0.58258	-3.8779	0.55345
680	5.43433	0.58073	-4.1221	0.55152
679.5	5.17767	0.57878	-4.37476	0.54971
679	4.98199	0.57695	-4.45355	0.54805
678.5	4.95947	0.57541	-4.40515	0.54658
678	4.99643	0.57412	-4.2774	0.54521
677.5	5.05539	0.57293	-4.19431	0.54397
677	5.02213	0.5718	-4.09521	0.54288
676.5	4.91821	0.57066	-4.06332	0.54195
676	4.89041	0.56957	-3.95764	0.54104
675.5	4.80621	0.56857	-3.97601	0.54013
675	4.75296	0.56756	-3.93604	0.53924
674.5	4.642	0.56638	-3.78986	0.53824
674	4.55301	0.56501	-3.56979	0.5371
673.5	4.52402	0.56355	-3.28665	0.53585
673	4.45285	0.56202	-3.03329	0.53446
672.5	4.25821	0.56031	-2.87042	0.53277
672	4.19006	0.55841	-2.59143	0.53102
671.5	4.19385	0.55651	-2.28955	0.52928
671	4.14264	0.55456	-2.12827	0.52737
670.5	4.06039	0.5523	-2.11963	0.52521
670	3.84473	0.54989	-2.13184	0.52288
669.5	3.63025	0.5475	-2.12589	0.52052
669	3.45676	0.54503	-2.04492	0.51825
668.5	3.36438	0.54241	-1.92651	0.51587
668	3.30508	0.5399	-1.60303	0.51347
667.5	3.16751	0.53746	-1.22345	0.51105
667	3.052	0.53504	-0.79193	0.50869
666.5	3.03027	0.53251	-0.36859	0.50632
666	3.03412	0.52989	-0.12454	0.50386
665.5	3.02072	0.52719	0.09644	0.50134
665	2.9939	0.52458	0.34964	0.4989
664.5	2.96753	0.52202	0.57275	0.49649
664	2.9364	0.51948	0.68347	0.49413
663.5	2.93582	0.51687	0.72903	0.49162
663	2.95517	0.51435	0.8414	0.48918
662.5	2.91147	0.51206	0.91977	0.48704
662	2.98273	0.50993	1.03656	0.48502
661.5	3.21234	0.50767	1.08804	0.48291
661	3.27231	0.50537	1.00543	0.48077
660.5	3.23199	0.50321	0.88531	0.47867
660	3.14172	0.50108	0.76068	0.47677
659.5	3.04553	0.49898	0.53299	0.47491
659	3.09634	0.49706	0.38867	0.47319
658.5	3.15045	0.49521	0.18207	0.47147
658	3.11768	0.49341	-0.0762	0.46987
657.5	3.04535	0.49174	-0.23065	0.46838
657	2.95697	0.4901	-0.34451	0.46687
656.5	2.86212	0.48844	-0.46091	0.46537
656	2.85684	0.4868	-0.4866	0.46393
655.5	2.93414	0.48524	-0.44473	0.46262
655	2.98093	0.48379	-0.43335	0.46144
654.5	3.10617	0.48217	-0.45822	0.46011
654	3.25867	0.48042	-0.44669	0.45857
653.5	3.28647	0.47885	-0.43396	0.45718
653	3.29337	0.47729	-0.33322	0.45583
652.5	3.39011	0.47552	-0.26685	0.45436
652	3.5061	0.47357	-0.15771	0.45263
651.5	3.64835	0.47156	-0.13193	0.45063
651	3.78879	0.46945	-0.12781	0.44854
650.5	3.82724	0.46708	-0.16257	0.44633
650	3.83377	0.46454	-0.1521	0.44399
649.5	3.92712	0.46191	-0.1294	0.4414
649	4.0282	0.45915	-0.189	0.43874
648.5	4.15253	0.45639	-0.26791	0.43605
648	4.24835	0.45357	-0.35394	0.43336
647.5	4.30505	0.45072	-0.41797	0.43062
647	4.24622	0.44781	-0.49719	0.42783
646.5	4.25607	0.44495	-0.50571	0.42501
646	4.2128	0.44225	-0.43021	0.42236
645.5	4.13535	0.43967	-0.39185	0.41986
645	4.09198	0.43706	-0.29074	0.41743
644.5	4.04843	0.43463	-0.21399	0.4152
644	4.03323	0.4325	-0.19678	0.41315
643.5	4.00839	0.43057	-0.31244	0.41136
643	3.85864	0.42879	-0.44134	0.40988
642.5	3.71597	0.42709	-0.52551	0.40844
642	3.65833	0.42556	-0.43454	0.40707
641.5	3.60715	0.42432	-0.31995	0.40601
641	3.52643	0.42331	-0.27426	0.40525
640.5	3.45773	0.42235	-0.25488	0.40458
640	3.38266	0.42135	-0.27881	0.40383
639.5	3.21582	0.42033	-0.38196	0.40306
639	3.07224	0.41934	-0.43896	0.40226
638.5	2.89456	0.41831	-0.45493	0.4014
638	2.7341	0.41723	-0.55908	0.40053
637.5	2.58218	0.41595	-0.6669	0.39949
637	2.4917	0.41459	-0.67752	0.39836
636.5	2.39447	0.41323	-0.79526	0.39718
636	2.26608	0.41181	-0.88501	0.39603
635.5	2.07846	0.41025	-0.90222	0.39472
635	1.93549	0.40852	-0.87353	0.39323
634.5	1.89059	0.40678	-0.78702	0.39176
634	1.8356	0.40525	-0.80283	0.3904
633.5	1.80341	0.40366	-0.89896	0.38898
633	1.86749	0.40186	-0.98099	0.38739
632.5	1.92529	0.40007	-1.01904	0.38574
632	1.90244	0.39836	-1.0462	0.3841
631.5	1.91135	0.3968	-0.97354	0.38261
631	1.93436	0.39531	-0.88315	0.38131
630.5	1.91824	0.39371	-0.82272	0.37995
630	1.88855	0.39219	-0.77808	0.37863
629.5	1.82889	0.39094	-0.742	0.37745
629	1.84897	0.38994	-0.65482	0.37648
628.5	1.80991	0.38882	-0.65137	0.37551
628	1.83163	0.38762	-0.62622	0.37447
627.5	1.87677	0.38657	-0.56149	0.37347
627	1.97015	0.38567	-0.45877	0.37266
626.5	2.16382	0.38486	-0.40573	0.37195
626	2.34552	0.38392	-0.3371	0.3711
625.5	2.41498	0.38291	-0.30478	0.37034
625	2.35315	0.382	-0.328	0.36962
624.5	2.35071	0.38127	-0.18347	0.36881
624	2.38794	0.38056	-0.01273	0.36806
623.5	2.47531	0.37982	0.12692	0.3674
623	2.52158	0.37891	0.18668	0.36659
622.5	2.49777	0.37794	0.17209	0.36567
622	2.49115	0.37706	0.1521	0.36468
621.5	2.54068	0.3761	0.20309	0.36367
621	2.55737	0.37498	0.23782	0.36264
620.5	2.56888	0.37374	0.19186	0.36151
620	2.57855	0.37255	0.1499	0.36036
619.5	2.57309	0.37143	0.11722	0.35917
619	2.50888	0.37031	0.05508	0.35793
618.5	2.33124	0.36923	-0.05261	0.3566
618	2.11429	0.36817	-0.11676	0.35537
617.5	1.88889	0.36699	-0.18991	0.35412
617	1.74084	0.36577	-0.18478	0.35281
616.5	1.60339	0.36466	-0.16928	0.35161
616	1.41287	0.36345	-0.28809	0.35038
615.5	1.25558	0.36235	-0.33289	0.34936
615	1.14468	0.36135	-0.33048	0.34843
614.5	1.06616	0.36044	-0.30093	0.34756
614	1.08572	0.35954	-0.20929	0.34665
613.5	1.1106	0.3587	-0.14127	0.34587
613	1.17224	0.35796	-0.0943	0.34526
612.5	1.21945	0.35722	0.02905	0.34461
612	1.31451	0.35652	0.12927	0.34387
611.5	1.34424	0.3559	0.19318	0.34324
611	1.45889	0.35534	0.22794	0.34278
610.5	1.58154	0.35474	0.34616	0.34243
610	1.67883	0.35419	0.56918	0.34204
609.5	1.79852	0.35373	0.75836	0.34166
609	1.9317	0.35346	0.95892	0.34146
608.5	2.08572	0.35325	1.06201	0.34135
608	2.0903	0.35297	1.07217	0.3411
607.5	2.11273	0.35272	1.07895	0.34079
607	2.03473	0.35237	1.06668	0.34047
606.5	2.02023	0.35195	1.08405	0.34006
606	2.11145	0.35167	1.12506	0.33983
605.5	2.12814	0.35142	1.12451	0.33976
605	2.05643	0.35101	1.10883	0.33953
604.5	2.0126	0.35061	1.0524	0.3392
604	1.92215	0.35036	0.85205	0.33895
603.5	1.74039	0.35031	0.73801	0.33891
603	1.57925	0.35012	0.72617	0.33878
602.5	1.39139	0.3498	0.75738	0.3384
602	1.34793	0.34958	0.77402	0.33803
601.5	1.34393	0.34938	0.79172	0.33783
601	1.31219	0.34914	0.74719	0.33775
600.5	1.34183	0.34885	0.711	0.33741
600	1.35553	0.34857	0.65961	0.33706
599.5	1.39981	0.34831	0.73013	0.33683
599	1.40802	0.34805	0.79199	0.33658
598.5	1.42896	0.3478	0.79025	0.33638
598	1.42291	0.34752	0.80991	0.33618
597.5	1.38486	0.34722	0.82535	0.33579
597	1.36493	0.34709	0.80981	0.33557
596.5	1.41599	0.34694	0.84604	0.33537
596	1.41211	0.34667	0.88693	0.33515
595.5	1.35608	0.34629	0.93558	0.33495
595	1.35928	0.34591	0.93454	0.33458
594.5	1.40179	0.34572	0.88531	0.33431
594	1.45062	0.34541	0.79794	0.33403
593.5	1.46133	0.34502	0.70053	0.33374
593	1.44662	0.3447	0.5654	0.33339
592.5	1.45459	0.34434	0.45007	0.33289
592	1.40997	0.34395	0.35074	0.33252
591.5	1.4346	0.34346	0.23895	0.33209
591	1.47668	0.3429	0.08887	0.33171
590.5	1.56924	0.34249	-0.03204	0.33132
590	1.61972	0.34211	-0.11533	0.33086
589.5	1.63596	0.34173	-0.26181	0.33043
589	1.66019	0.34127	-0.39636	0.32986
588.5	1.63632	0.34073	-0.51309	0.32924
588	1.60754	0.34021	-0.60901	0.32861
587.5	1.63779	0.3399	-0.60202	0.32812
587	1.74997	0.33954	-0.51794	0.32759
586.5	1.80621	0.33907	-0.46777	0.32704
586	1.82343	0.33855	-0.38373	0.32657
585.5	1.76031	0.33812	-0.323	0.32626
585	1.74185	0.33767	-0.28781	0.3259
584.5	1.69983	0.3373	-0.24124	0.32544
584	1.66901	0.33709	-0.19183	0.32512
583.5	1.68805	0.33686	-0.17496	0.32488
583	1.72168	0.33653	-0.05869	0.32465
582.5	1.7612	0.33619	0.06006	0.32435
582	1.71106	0.33597	0.14023	0.32402
581.5	1.68909	0.33592	0.1394	0.32381
581	1.69727	0.33572	0.22809	0.32377
580.5	1.7688	0.33547	0.35071	0.32378
580	1.84915	0.33544	0.47073	0.3238
579.5	1.87009	0.33556	0.49371	0.32372
579	1.85886	0.33553	0.40597	0.32349
578.5	1.819	0.33543	0.34268	0.32349
578	1.67419	0.33537	0.25314	0.32351
577.5	1.58737	0.3354	0.26062	0.32348
577	1.48236	0.33551	0.25629	0.32333
576.5	1.33957	0.33571	0.23984	0.32329
576	1.26007	0.33588	0.22327	0.32337
575.5	1.15024	0.33589	0.29059	0.32337
575	1.05237	0.33601	0.31296	0.32339
574.5	0.9668	0.33621	0.27258	0.32334
574	0.8706	0.33639	0.22669	0.3233
573.5	0.82721	0.33638	0.181	0.32329
573	0.67545	0.33641	0.13779	0.32326
572.5	0.49588	0.3366	0.08453	0.32315
572	0.35422	0.3367	-0.01453	0.32298
571.5	0.2327	0.33664	-0.06262	0.32282
571	0.1857	0.33658	-0.01318	0.32278
570.5	0.17264	0.33669	0.06619	0.32284
570	0.23502	0.33685	0.15811	0.32275
569.5	0.36923	0.3369	0.19321	0.32266
569	0.51282	0.33687	0.19205	0.3226
568.5	0.62854	0.33684	0.16174	0.32261
568	0.74585	0.33685	0.10941	0.32261
567.5	0.85602	0.33694	0.09079	0.32261
567	0.93915	0.33707	0.09003	0.32258
566.5	0.97586	0.33725	0.12439	0.32258
566	1.03271	0.33744	0.13458	0.32266
565.5	1.11145	0.33758	0.18991	0.32269
565	1.21155	0.33777	0.26245	0.32275
564.5	1.27676	0.33801	0.28198	0.32284
564	1.34225	0.33829	0.37262	0.32307
563.5	1.40485	0.33858	0.51907	0.32327
563	1.45331	0.33885	0.68768	0.32343
562.5	1.47321	0.33904	0.76209	0.32357
562	1.51419	0.33915	0.78632	0.32364
561.5	1.496	0.33933	0.76779	0.32381
561	1.47949	0.33963	0.80902	0.32405
560.5	1.45724	0.33999	0.79202	0.32426
560	1.44904	0.34031	0.83423	0.32439
559.5	1.4104	0.3406	0.89838	0.32456
559	1.39819	0.34082	0.87381	0.32481
558.5	1.38052	0.34112	0.83749	0.32499
558	1.29266	0.3415	0.784	0.32516
557.5	1.20581	0.34191	0.73956	0.32545
557	1.1571	0.34234	0.74136	0.32577
556.5	1.16562	0.34256	0.78192	0.32592
556	1.21854	0.3427	0.7432	0.3259
555.5	1.25961	0.343	0.72494	0.326
555	1.28656	0.34342	0.69589	0.32624
554.5	1.31729	0.34382	0.64728	0.32653
554	1.29559	0.34423	0.65421	0.32669
553.5	1.25497	0.34465	0.69132	0.3269
553	1.21799	0.34515	0.73932	0.3271
552.5	1.22867	0.34575	0.80615	0.32739
552	1.22247	0.34638	0.8681	0.3278
551.5	1.27328	0.34688	0.94272	0.32826
551	1.3158	0.34732	1.01172	0.32844
550.5	1.29507	0.34783	1.08069	0.32866
550	1.28149	0.3483	1.1579	0.32904
549.5	1.29156	0.34879	1.23132	0.32947
549	1.35913	0.3493	1.32794	0.32986
548.5	1.38873	0.34985	1.3811	0.33017
548	1.33817	0.35063	1.42654	0.33075
547.5	1.28656	0.35155	1.51016	0.3315
547	1.18768	0.35232	1.49762	0.33213
546.5	1.0863	0.35285	1.46286	0.33255
546	1.03418	0.35341	1.41971	0.33301
545.5	0.9599	0.35416	1.39636	0.33364
545	0.83621	0.35495	1.37656	0.33428
544.5	0.73099	0.35555	1.34543	0.33474
544	0.64313	0.35601	1.40079	0.33507
543.5	0.58817	0.35654	1.46808	0.33543
543	0.53833	0.35729	1.48779	0.33598
542.5	0.5032	0.35795	1.48132	0.33658
542	0.45175	0.35862	1.4584	0.33712
541.5	0.42636	0.35933	1.41565	0.33758
541	0.37732	0.35994	1.40515	0.338
540.5	0.27826	0.3606	1.3804	0.33848
540	0.22046	0.36132	1.36145	0.33902
539.5	0.22409	0.36191	1.37912	0.33938
539	0.28644	0.36256	1.39142	0.33976
538.5	0.37961	0.36328	1.41153	0.34023
538	0.45523	0.36411	1.41559	0.34075
537.5	0.4931	0.36499	1.39841	0.3414
537	0.51962	0.36583	1.33316	0.34207
536.5	0.58032	0.36671	1.3157	0.34277
536	0.65256	0.36766	1.27847	0.34355
535.5	0.64185	0.3687	1.15143	0.34445
535	0.63522	0.36971	1.10031	0.34524
534.5	0.60184	0.37075	1.07611	0.34597
534	0.56015	0.37194	1.03107	0.34683
533.5	0.5701	0.373	0.98172	0.34769
533	0.66263	0.37408	1.00751	0.3486
532.5	0.74564	0.37535	1.00577	0.34955
532	0.82336	0.37658	0.91541	0.35053
531.5	0.87765	0.37781	0.81589	0.35158
531	0.95709	0.37891	0.78302	0.35258
530.5	0.98428	0.38013	0.71164	0.3536
530	0.95099	0.38159	0.6991	0.35483
529.5	0.90366	0.38303	0.65182	0.35601
529	0.9079	0.38435	0.71497	0.3569
528.5	0.93137	0.38564	0.72632	0.35776
528	0.91717	0.38711	0.66678	0.35884
527.5	0.94968	0.38872	0.6817	0.36012
527	0.98508	0.39029	0.6673	0.36139
526.5	1.02621	0.39177	0.63376	0.36261
526	1.10013	0.39314	0.62228	0.36373
525.5	1.24561	0.3945	0.72162	0.36499
525	1.30319	0.39625	0.82578	0.36647
524.5	1.28976	0.39814	0.77603	0.36797
524	1.23499	0.39986	0.6731	0.36938
523.5	1.21515	0.40147	0.62512	0.3707
523	1.15436	0.40323	0.53693	0.37207
522.5	1.07404	0.40519	0.43378	0.37353
522	1.00003	0.40701	0.30139	0.37501
521.5	0.97183	0.40878	0.17502	0.37654
521	0.97894	0.4106	0.09299	0.37814
520.5	0.96313	0.41256	0.03204	0.37999
520	1.0022	0.41464	-0.01675	0.38187
519.5	1.0556	0.41668	-0.03571	0.38365
519	1.06772	0.41871	-0.10352	0.38528
518.5	1.0835	0.4207	-0.15634	0.38692
518	1.08051	0.42272	-0.20557	0.38879
517.5	1.00977	0.42496	-0.29501	0.3908
517	0.92917	0.42728	-0.40356	0.39266
516.5	0.86249	0.42937	-0.48111	0.39438
516	0.8027	0.43134	-0.39017	0.39622
515.5	0.77731	0.43352	-0.25815	0.3982
515	0.7084	0.43585	-0.13248	0.40036
514.5	0.68106	0.43816	-0.01431	0.40259
514	0.65668	0.44035	0.10187	0.40462
513.5	0.60632	0.44255	0.19684	0.40659
513	0.55035	0.44474	0.27588	0.40867
512.5	0.49173	0.44698	0.3006	0.41086
512	0.47864	0.44932	0.33759	0.41303
511.5	0.43945	0.45162	0.40741	0.4152
511	0.34485	0.45397	0.46933	0.41738
510.5	0.26889	0.45637	0.53897	0.41957
510	0.16995	0.45885	0.57068	0.42188
509.5	0.00967	0.46136	0.60403	0.42421
509	-0.10245	0.46384	0.65543	0.42659
508.5	-0.26459	0.46634	0.6456	0.42895
508	-0.42853	0.46878	0.69885	0.43123
507.5	-0.57745	0.47131	0.69482	0.4336
507	-0.74265	0.47384	0.66779	0.43603
506.5	-0.83835	0.47641	0.70209	0.43841
506	-0.91836	0.47884	0.7272	0.44071
505.5	-0.96216	0.48111	0.82022	0.44297
505	-1.04745	0.48342	0.96695	0.44533
504.5	-1.18048	0.48588	1.11505	0.44764
504	-1.32538	0.48842	1.24231	0.4499
503.5	-1.49445	0.49086	1.33572	0.45215
503	-1.66998	0.49299	1.36679	0.45419
502.5	-1.81189	0.49513	1.38928	0.4564
502	-1.98242	0.49742	1.43845	0.45874
501.5	-2.07822	0.49979	1.50266	0.46105
501	-2.02344	0.50212	1.59415	0.46323
500.5	-1.9982	0.50428	1.63043	0.46526
500	-1.97351	0.50645	1.64377	0.46742
499.5	-1.9118	0.50879	1.57819	0.46969
499	-1.82327	0.51127	1.58554	0.47197
498.5	-1.7081	0.51368	1.60321	0.47412
498	-1.60229	0.51599	1.60876	0.47622
497.5	-1.5473	0.51827	1.56995	0.47837
497	-1.47635	0.52056	1.47028	0.48045
496.5	-1.42093	0.52277	1.3663	0.48236
496	-1.3786	0.52477	1.19525	0.48408
495.5	-1.39206	0.5265	1.0368	0.48569
495	-1.40436	0.52811	0.97882	0.48718
494.5	-1.35873	0.52975	0.95783	0.48866
494	-1.35513	0.53134	0.91589	0.49001
493.5	-1.36246	0.53285	0.85645	0.49117
493	-1.44778	0.53433	0.8259	0.49228
492.5	-1.51364	0.53575	0.82105	0.49346
492	-1.60767	0.53717	0.88858	0.49484
491.5	-1.62158	0.5388	0.97479	0.49637
491	-1.68777	0.54054	1.02231	0.49794
490.5	-1.80991	0.54235	1.04175	0.4996
490	-1.94803	0.54422	1.10785	0.50137
489.5	-2.24249	0.54612	1.12366	0.50327
489	-2.4873	0.54818	1.21054	0.50529
488.5	-2.68594	0.55048	1.32584	0.5073
488	-2.81165	0.55286	1.46024	0.5094
487.5	-2.88467	0.55521	1.63486	0.51163
487	-2.97604	0.5575	1.77435	0.51392
486.5	-3.13959	0.56007	1.81732	0.51638
486	-3.29105	0.56271	1.8656	0.51887
485.5	-3.3595	0.5652	1.92801	0.52145
485	-3.4549	0.56748	2.01151	0.52395
484.5	-3.58795	0.56971	2.01932	0.52632
484	-3.72873	0.57207	2.02997	0.52856
483.5	-3.85562	0.57433	2.07925	0.53061
483	-4.01807	0.57632	2.10788	0.53259
482.5	-4.13376	0.57813	2.142	0.53455
482	-4.30786	0.57998	2.16214	0.5365
481.5	-4.42465	0.58217	2.14496	0.53858
481	-4.35757	0.58464	2.19101	0.54078
480.5	-4.36249	0.58725	2.16507	0.54325
480	-4.38455	0.58977	2.13037	0.54586
479.5	-4.39871	0.59226	2.07169	0.54849
479	-4.4079	0.59497	2.06958	0.55121
478.5	-4.39105	0.59799	2.1059	0.55422
478	-4.32828	0.60106	2.24933	0.55727
477.5	-4.36008	0.604	2.36484	0.56015
477	-4.37289	0.60696	2.4231	0.56298
476.5	-4.25375	0.61005	2.505	0.56596
476	-4.19174	0.61323	2.59537	0.56909
475.5	-4.11615	0.6165	2.63153	0.57238
475	-3.96225	0.61994	2.62094	0.57574
474.5	-3.84229	0.6233	2.66058	0.57902
474	-3.69366	0.62653	2.74014	0.58212
473.5	-3.45551	0.62952	2.84396	0.5851
473	-3.24036	0.63219	2.91983	0.58792
472.5	-3.12073	0.63465	3.00137	0.59053
472	-2.95926	0.63684	3.07635	0.59285
471.5	-2.85382	0.63889	3.08911	0.59509
471	-2.77271	0.64093	3.09576	0.59732
470.5	-2.70557	0.64306	3.00247	0.59948
470	-2.67023	0.6449	2.8541	0.60141
469.5	-2.59537	0.64679	2.6506	0.60351
469	-2.44189	0.64895	2.4584	0.60591
468.5	-2.32693	0.65139	2.25238	0.60849
468	-2.22128	0.65391	2.09375	0.61112
467.5	-2.08142	0.65654	1.92847	0.61402
467	-2.02646	0.65913	1.80429	0.61699
466.5	-1.92053	0.66189	1.72165	0.61997
466	-1.75171	0.66486	1.61771	0.623
465.5	-1.67853	0.668	1.49487	0.62635
465	-1.67474	0.67132	1.32993	0.62991
464.5	-1.68463	0.67474	1.12521	0.63357
464	-1.71576	0.67831	0.91779	0.63738
463.5	-1.79337	0.68209	0.74625	0.6414
463	-1.84772	0.68613	0.5932	0.64572
462.5	-1.95444	0.69032	0.42239	0.65021
462	-2.01639	0.69482	0.29568	0.65506
461.5	-2.03201	0.69951	0.19489	0.66016
461	-2.06418	0.70416	0.13516	0.66532
460.5	-2.10446	0.70893	0.10507	0.67039
460	-2.17358	0.7138	0.06558	0.67559
459.5	-2.23755	0.71886	0.01434	0.68106
459	-2.29636	0.72385	0.0542	0.68657
458.5	-2.49985	0.72879	0.01663	0.69198
458	-2.81073	0.73383	-0.07867	0.69746
457.5	-3.09534	0.73905	-0.18854	0.70327
457	-3.23792	0.74423	-0.2728	0.70897
456.5	-3.31308	0.74932	-0.33679	0.71461
456	-3.37167	0.75436	-0.34543	0.72022
455.5	-3.38095	0.75944	-0.26575	0.72586
455	-3.39606	0.76456	-0.15854	0.73147
454.5	-3.42029	0.76952	-0.09714	0.73692
454	-3.40643	0.77407	0.02219	0.74219
453.5	-3.44681	0.77829	0.22848	0.74712
453	-3.55179	0.78263	0.40469	0.75191
452.5	-3.70599	0.78703	0.50436	0.75682
452	-3.83524	0.79115	0.60901	0.76172
451.5	-3.92673	0.79509	0.75607	0.76643
451	-4.11108	0.79892	0.83859	0.77084
450.5	-4.24011	0.80289	0.93472	0.77528
450	-4.30392	0.80693	1.08316	0.78007
449.5	-4.37881	0.81081	1.29053	0.78481
449	-4.63986	0.81453	1.49228	0.78922
448.5	-5.04471	0.81829	1.68423	0.79358
448	-5.48279	0.82216	1.93488	0.79806
447.5	-5.88348	0.82603	2.13046	0.80262
447	-6.33337	0.82973	2.30829	0.80698
446.5	-6.71991	0.83347	2.50162	0.81132
446	-7.17081	0.83737	2.75528	0.81579
445.5	-7.66669	0.84141	3.01865	0.82033
445	-8.15421	0.84534	3.26221	0.82481
444.5	-8.62967	0.84908	3.56918	0.82904
444	-9.07449	0.85285	3.92773	0.83329
443.5	-9.58096	0.8567	4.29086	0.83764
443	-10.0829	0.86047	4.71622	0.84212
442.5	-10.53	0.86397	5.23672	0.84626
442	-10.8817	0.86735	5.80035	0.85015
441.5	-11.2858	0.87061	6.39398	0.85385
441	-11.7104	0.87375	6.92874	0.85752
440.5	-12.0455	0.87685	7.45425	0.86125
440	-12.3565	0.8799	7.99307	0.86496
439.5	-12.6879	0.88268	8.55829	0.86828
439	-13.0151	0.88548	9.15839	0.87166
438.5	-13.3482	0.88827	9.77463	0.87525
438	-13.6756	0.89097	10.3932	0.87862
437.5	-13.9649	0.89359	11.0104	0.88175
437	-14.2814	0.89638	11.5997	0.88502
436.5	-14.6342	0.89913	12.1733	0.88843
436	-14.9453	0.90182	12.8069	0.89179
435.5	-15.2819	0.90439	13.4005	0.89489
435	-15.5672	0.90688	13.9706	0.89783
434.5	-15.9238	0.9094	14.5041	0.90082
434	-16.4025	0.91198	15.0188	0.90394
433.5	-16.8925	0.91453	15.5691	0.90697
433	-17.36	0.917	16.1268	0.90983
432.5	-17.8534	0.91943	16.7616	0.91262
432	-18.3897	0.9216	17.4225	0.91527
431.5	-18.9334	0.92381	18.0828	0.91794
431	-19.4474	0.92612	18.7401	0.92063
430.5	-19.9576	0.92832	19.3842	0.92315
430	-20.4565	0.93032	20.0333	0.92546
429.5	-20.9557	0.93226	20.7179	0.92785
429	-21.422	0.9341	21.3757	0.93019
428.5	-21.8211	0.93586	22.1388	0.93228
428	-22.2835	0.93762	22.8997	0.93436
427.5	-22.8232	0.93931	23.5515	0.93639
427	-23.4281	0.94092	24.3288	0.93847
426.5	-24.0249	0.94253	25.1125	0.94049
426	-24.4973	0.94423	25.7851	0.94238
425.5	-24.9494	0.94566	26.3605	0.94407
425	-25.4492	0.947	26.8425	0.94583
424.5	-25.9312	0.94827	27.3457	0.94752
424	-26.2721	0.94964	27.8506	0.94907
423.5	-26.6012	0.951	28.2772	0.95056
423	-26.9061	0.9522	28.6363	0.95204
422.5	-27.2738	0.9533	28.9692	0.95347
422	-27.6242	0.95456	29.3517	0.95491
421.5	-27.9796	0.95578	29.7466	0.95636
421	-28.2593	0.95696	30.1155	0.95776
420.5	-28.4914	0.95813	30.5063	0.95915
420	-28.7263	0.95937	30.8217	0.96056
419.5	-28.9623	0.96069	31.1614	0.96205
419	-29.1453	0.96205	31.4924	0.96364
418.5	-29.298	0.96348	31.6748	0.96532
418	-29.4806	0.96496	31.8318	0.96716
417.5	-29.7112	0.96649	32.0071	0.9691
417	-29.8824	0.9682	32.2203	0.97111
416.5	-30.0314	0.97	32.44	0.97313
416	-30.1882	0.97194	32.6309	0.97546
415.5	-30.3512	0.97398	32.7918	0.97813
415	-30.4727	0.97613	33.0782	0.98087
414.5	-30.6259	0.9785	33.407	0.98366
414	-30.702	0.98093	33.6929	0.9865
413.5	-30.7885	0.9835	33.8678	0.98966
413	-30.9889	0.98638	33.988	0.99308
412.5	-31.2471	0.98942	34.0384	0.99666
412	-31.542	0.99254	34.0789	1.00044
411.5	-31.6647	0.99582	34.1164	1.00447
411	-31.7264	0.99945	34.194	1.00883
410.5	-31.7513	1.00325	34.3971	1.01338
410	-31.8282	1.00719	34.5401	1.01798
409.5	-31.8939	1.0113	34.6898	1.02276
409	-31.9608	1.01563	34.8579	1.02779
408.5	-31.8825	1.02021	34.985	1.0332
408	-31.8351	1.02492	35.0824	1.03882
407.5	-31.7157	1.02976	35.2211	1.04464
407	-31.5479	1.03495	35.3569	1.05081
406.5	-31.4001	1.04048	35.4199	1.05733
406	-31.1589	1.04625	35.4572	1.06419
405.5	-30.9535	1.05215	35.5203	1.07136
405	-30.774	1.05822	35.6332	1.07872
404.5	-30.487	1.06444	35.7634	1.08626
404	-30.2428	1.07091	35.895	1.09411
403.5	-30.0289	1.07761	36.0021	1.10218
403	-29.7755	1.08438	36.0915	1.11038
402.5	-29.5648	1.09125	36.0705	1.11864
402	-29.3816	1.09822	36.0676	1.12706
401.5	-29.2263	1.10527	36.0332	1.13557
401	-29.1447	1.11228	36.0375	1.14428
400.5	-29.1618	1.11935	36.0406	1.15321
400	-29.1998	1.1265	36.0649	1.16214
399.5	-29.1343	1.1338	36.0264	1.17107
399	-29.1098	1.14106	35.9261	1.1799
398.5	-29.0935	1.14824	35.7686	1.18859
398	-29.0568	1.15539	35.5957	1.19736
397.5	-29.1616	1.16247	35.3257	1.20612
397	-29.1599	1.16973	34.9401	1.21498
396.5	-29.0559	1.17709	34.4688	1.2238
396	-28.9397	1.1843	33.9315	1.23255
395.5	-28.7514	1.19139	33.3456	1.24133
395	-28.6207	1.19849	32.7959	1.25014
394.5	-28.5852	1.20559	32.2261	1.25882
394	-28.5142	1.21276	31.7129	1.26758
393.5	-28.2609	1.21976	31.1756	1.27626
393	-27.9059	1.22662	30.7593	1.2848
392.5	-27.4574	1.23362	30.2065	1.29326
392	-27.106	1.24063	29.6441	1.30164
391.5	-26.724	1.24762	29.0672	1.30994
391	-26.3368	1.25447	28.6346	1.31812
390.5	-25.9362	1.26119	28.2267	1.32626
390	-25.6854	1.26771	27.795	1.33431
389.5	-25.397	1.27424	27.2742	1.34221
389	-25.0737	1.28084	26.905	1.35005
388.5	-24.7315	1.28731	26.6239	1.35715
388	-24.4311	1.29337	26.3327	1.3639
387.5	-24.066	1.29945	26.2996	1.37065
387	-23.7413	1.30551	26.2375	1.37723
386.5	-23.3668	1.31132	26.0582	1.38366
386	-23.0327	1.31694	25.8835	1.38995
385.5	-22.7852	1.32234	25.6223	1.39597
385	-22.6753	1.32765	25.2043	1.4018
384.5	-22.5357	1.33293	24.9905	1.40754
384	-22.1829	1.33786	24.9365	1.4131
383.5	-21.6935	1.34239	24.7132	1.41861
383	-21.2515	1.34683	24.3575	1.42409
382.5	-20.8714	1.35117	23.9874	1.42937
382	-20.4471	1.35556	23.6577	1.43445
381.5	-19.8943	1.35985	23.369	1.4394
381	-19.3719	1.36392	23.0937	1.4442
380.5	-18.8445	1.36765	22.6713	1.44868
380	-18.3116	1.37134	22.2245	1.45317
379.5	-17.8193	1.37516	21.7921	1.45753
379	-17.4644	1.37886	21.3578	1.46174
378.5	-16.9843	1.38234	21.2564	1.46587
378	-16.6501	1.38558	21.1667	1.46978
377.5	-16.3204	1.38873	20.9006	1.47346
377	-15.9131	1.392	20.7227	1.47718
376.5	-15.4792	1.39533	20.65	1.48094
376	-14.9846	1.39847	20.3645	1.48456
375.5	-14.6192	1.40134	20.1102	1.48781
375	-14.4016	1.40405	20.0848	1.49082
374.5	-14.2326	1.40678	20.0655	1.49383
374	-14.0147	1.40946	19.8831	1.49686
373.5	-13.7372	1.41186	19.6088	1.49972
373	-13.4805	1.41425	19.2912	1.50236
372.5	-13.2857	1.4166	19.0005	1.50493
372	-13.0641	1.41881	18.8331	1.50744
371.5	-12.8077	1.42086	18.7384	1.50986
371	-12.6375	1.42273	18.6604	1.51208
370.5	-12.3289	1.42462	18.4186	1.5141
370	-12.0948	1.42664	18.0896	1.51618
369.5	-11.7621	1.42855	17.7122	1.51828
369	-11.3078	1.43019	17.4637	1.52029
368.5	-10.8203	1.43171	17.2136	1.5221
368	-10.559	1.43314	16.8194	1.52366
367.5	-10.2695	1.43457	16.5647	1.52517
367	-9.90985	1.43602	16.1873	1.52679
366.5	-9.51862	1.43744	15.7373	1.52833
366	-9.2222	1.43869	15.3681	1.52963
365.5	-8.87845	1.43996	15.1483	1.5308
365	-8.62814	1.44125	15.0031	1.53204
364.5	-8.31381	1.44239	14.8318	1.53329
364	-8.06696	1.44345	14.8438	1.53449
363.5	-7.7402	1.44446	14.771	1.53545
363	-7.30255	1.4454	14.5546	1.53634
362.5	-6.90039	1.44634	14.3174	1.53724
362	-6.6684	1.44722	13.9474	1.5381
361.5	-6.30539	1.44787	13.5481	1.53875
361	-5.83472	1.44845	13.2854	1.53923
360.5	-5.52905	1.44906	12.8421	1.53964
360	-5.19916	1.44963	12.3753	1.54003
359.5	-4.73276	1.45012	11.9753	1.54049
359	-4.14496	1.4504	11.598	1.54084
358.5	-3.6734	1.45065	11.4556	1.54112
358	-3.23816	1.45089	11.3225	1.54133
357.5	-2.86301	1.45106	11.1017	1.54155
357	-2.50854	1.45119	10.927	1.54174
356.5	-2.14691	1.45127	10.6405	1.54193
356	-1.79504	1.45118	10.3033	1.54183
355.5	-1.48483	1.45114	9.76868	1.54166
355	-1.29834	1.45126	9.31659	1.54163
354.5	-1.16245	1.45138	8.80423	1.54172
354	-1.0181	1.45111	8.34592	1.5416
353.5	-0.86856	1.4507	8.04025	1.54123
353	-0.73038	1.45049	7.67059	1.54088
352.5	-0.70047	1.45046	7.40567	1.54078
352	-0.61972	1.45023	7.1958	1.5407
351.5	-0.61517	1.44975	7.1181	1.54031
351	-0.73923	1.44929	6.89722	1.53984
350.5	-1.00168	1.44907	6.66589	1.53941
350	-1.21683	1.44881	6.49268	1.53906
349.5	-1.3428	1.44834	6.21259	1.53863
349	-1.237	1.4478	5.81567	1.53806
348.5	-1.19135	1.44719	5.23218	1.53737
348	-1.20416	1.44666	4.84006	1.53665
347.5	-1.25507	1.44616	4.38708	1.53607
347	-1.21051	1.4455	3.931	1.53557
346.5	-1.24023	1.44465	3.5311	1.53484
346	-1.16699	1.44391	3.18787	1.53407
345.5	-0.89795	1.44316	2.73782	1.53323
345	-0.68286	1.4424	2.33218	1.53237
344.5	-0.47217	1.44158	2.05304	1.53162
344	-0.2406	1.4407	1.73962	1.53072
343.5	-0.01157	1.43984	1.37811	1.52974
343	0.35843	1.43902	1.04254	1.52892
342.5	0.64227	1.43821	0.91217	1.52812
342	0.84351	1.43724	0.69544	1.52716
341.5	1.00497	1.43629	0.30606	1.52614
341	0.9635	1.43542	0.03183	1.52514
340.5	0.64438	1.43461	-0.06985	1.52411
340	0.4696	1.4337	-0.10199	1.52291
339.5	0.46564	1.43268	0.03143	1.52175
339	0.51172	1.43168	0.2287	1.52065
338.5	0.61105	1.43071	0.29572	1.51944
338	0.66538	1.42966	0.43082	1.5182
337.5	0.633	1.42859	0.46445	1.517
337	0.50519	1.4276	0.2898	1.51598
336.5	0.44614	1.42643	0.14951	1.51472
336	0.38272	1.42531	0.07397	1.51331
335.5	0.35547	1.42415	0.02414	1.51194
335	0.39584	1.42305	0.0119	1.51071
334.5	0.46353	1.42172	-0.26358	1.50932
334	0.55252	1.42042	-0.69427	1.50792
333.5	0.62808	1.41929	-1.13715	1.50655
333	0.69586	1.41804	-1.26251	1.5051
332.5	0.88535	1.41656	-1.37808	1.50371
332	1.30557	1.41492	-1.69656	1.50235
331.5	1.59726	1.41353	-1.94891	1.5011
331	1.76907	1.41241	-2.36282	1.49977
330.5	1.88739	1.41104	-2.84225	1.49811
330	1.93021	1.40949	-3.17679	1.49647
329.5	1.98022	1.40803	-3.54233	1.49492
329	2.00522	1.40672	-3.95892	1.49343
328.5	1.94955	1.40535	-4.31799	1.49194
328	1.92413	1.40387	-4.65469	1.49043
327.5	1.85843	1.40208	-5.11008	1.48875
327	1.98041	1.40045	-5.60849	1.48703
326.5	1.95023	1.39893	-5.76276	1.48526
326	1.81436	1.39746	-5.83075	1.48359
325.5	1.6962	1.3957	-5.81683	1.48182
325	1.66907	1.39387	-5.74069	1.47993
324.5	1.78918	1.39211	-5.87039	1.47801
324	1.80963	1.39059	-5.92029	1.47623
323.5	1.84805	1.38902	-5.86014	1.47441
323	1.95596	1.38708	-5.88477	1.47248
322.5	2.06131	1.38516	-5.61923	1.47055
322	2.15479	1.3834	-5.19214	1.46872
321.5	2.33395	1.38171	-5.05103	1.467
321	2.39313	1.37996	-4.79666	1.46526
320.5	2.52667	1.3783	-4.32214	1.46348
320	2.69147	1.37651	-3.88144	1.46153
319.5	2.78345	1.3748	-3.50369	1.45969
319	2.85553	1.37331	-3.24612	1.45801
318.5	2.90457	1.37186	-3.04282	1.45644
318	3.0433	1.37013	-3.27438	1.45469
317.5	3.29022	1.36842	-3.5347	1.45285
317	3.42651	1.36688	-3.97653	1.45109
316.5	3.40747	1.36535	-4.2619	1.44952
316	3.32645	1.36391	-4.35556	1.44792
315.5	3.21564	1.36229	-4.56946	1.44621
315	3.01956	1.36068	-4.76337	1.4444
314.5	2.88068	1.35917	-4.9957	1.44263
314	2.72791	1.35773	-5.34537	1.44108
313.5	2.49368	1.35627	-5.6167	1.43959
313	2.29932	1.35467	-5.76425	1.43798
312.5	2.23694	1.35291	-5.92456	1.43619
312	2.13962	1.35136	-6.10562	1.43446
311.5	2.32687	1.34984	-6.24213	1.43283
311	2.55722	1.34826	-6.38388	1.43122
310.5	2.52884	1.34663	-6.26349	1.42955
310	2.17761	1.34502	-6.02267	1.42785
309.5	1.98981	1.34346	-5.71762	1.42619
309	1.87137	1.34197	-5.52017	1.42465
308.5	1.88934	1.34058	-5.19943	1.42335
308	1.96259	1.33897	-5.16574	1.42177
307.5	2.07724	1.33733	-5.1983	1.4201
307	2.34314	1.33588	-5.25873	1.41846
306.5	2.34903	1.33451	-5.15982	1.41699
306	2.38037	1.33297	-4.96832	1.41548
305.5	2.57138	1.33124	-4.68579	1.41379
305	2.75842	1.32952	-4.72269	1.41203
304.5	2.97067	1.32802	-4.79828	1.41038
304	3.23743	1.3267	-4.96701	1.40907
303.5	3.37509	1.32527	-5.19568	1.4077
303	3.14282	1.32385	-5.34235	1.40622
302.5	2.94226	1.32239	-5.55902	1.40474
302	3.16956	1.32082	-5.69586	1.40321
301.5	3.33847	1.31942	-5.5932	1.40173
301	3.37302	1.31814	-5.5882	1.40041
300.5	3.28281	1.31671	-5.29056	1.39901
300	3.2034	1.31511	-5.03204	1.3973
299.5	3.25662	1.31364	-4.92899	1.39578
299	3.37057	1.31218	-4.86938	1.39451
298.5	3.39026	1.31081	-4.89343	1.39338
298	3.61035	1.30935	-4.70709	1.39208
297.5	3.7421	1.30789	-4.65234	1.39059
297	3.58685	1.30634	-4.75308	1.38905
296.5	3.30862	1.30491	-4.47528	1.38775
296	2.88419	1.30339	-4.24426	1.38635
295.5	2.59412	1.30156	-3.88208	1.38468
295	2.48505	1.29962	-3.68109	1.38304
294.5	2.53427	1.29779	-3.4704	1.38142
294	2.44635	1.29616	-3.28232	1.37986
293.5	2.36038	1.29454	-3.54306	1.37842
293	2.33414	1.29271	-3.79529	1.37682
292.5	2.34692	1.29078	-4.14313	1.37514
292	2.60312	1.28888	-4.8183	1.37352
291.5	2.87256	1.28699	-5.66959	1.37207
291	3.07278	1.28508	-6.10959	1.37036
290.5	2.9382	1.283	-6.30664	1.3685
290	2.76639	1.28073	-6.65637	1.36662
289.5	2.6272	1.27849	-6.79428	1.36483
289	2.65204	1.27648	-6.66891	1.36313
288.5	2.93747	1.27459	-6.56329	1.36138
288	3.41882	1.27249	-6.59543	1.35937
287.5	3.83826	1.27034	-6.6788	1.35748
287	4.08725	1.2684	-6.86877	1.35591
286.5	4.07318	1.26649	-7.0166	1.35433
286	3.88803	1.26439	-7.23071	1.35261
285.5	3.65985	1.26221	-7.61734	1.35076
285	3.30603	1.26012	-7.81561	1.34903
284.5	3.01068	1.25805	-7.85889	1.34745
284	2.86374	1.25606	-7.76343	1.34595
283.5	2.72495	1.25395	-7.49802	1.34426
283	2.51108	1.2519	-7.27798	1.34244
282.5	2.2966	1.25	-7.18802	1.34072
282	2.01138	1.2481	-7.11121	1.33917
281.5	1.91342	1.2461	-6.90866	1.33759
281	1.66113	1.2441	-7.1568	1.33598
280.5	1.19888	1.24212	-7.39404	1.33445
280	0.79858	1.24017	-7.75299	1.33309
279.5	0.29202	1.23829	-8.09888	1.3318
279	-0.09946	1.23628	-8.11234	1.33027
278.5	-0.0578	1.23415	-8.03961	1.32858
278	0.38464	1.23221	-7.97308	1.32705
277.5	0.69937	1.23031	-8.00912	1.32557
277	0.89319	1.22827	-7.8071	1.32416
276.5	1.401	1.22625	-7.50461	1.32267
276	1.92746	1.22431	-7.5336	1.32115
275.5	1.97818	1.22232	-7.66937	1.3195
275	1.82306	1.2204	-7.64432	1.31809
274.5	1.66733	1.21835	-7.24612	1.31685
274	1.47546	1.21624	-6.75995	1.31543
273.5	1.14963	1.2143	-6.44531	1.31397
273	0.68073	1.21233	-6.56009	1.31245
272.5	0.44565	1.21029	-6.57901	1.31098
272	0.55222	1.20825	-6.60919	1.30959
271.5	0.58417	1.2061	-6.63562	1.30806
271	0.68112	1.20367	-6.49149	1.30637
270.5	0.40375	1.20118	-6.36325	1.30454
270	-0.12585	1.199	-6.25684	1.30297
269.5	-0.69507	1.19682	-6.07443	1.30157
269	-1.07672	1.19442	-5.57489	1.29999
268.5	-1.05576	1.19191	-5.35513	1.29806
268	-1.30853	1.18934	-5.22089	1.29611
267.5	-1.63141	1.18681	-4.76453	1.29425
267	-1.75381	1.18432	-4.34955	1.29255
266.5	-1.871	1.1818	-4.12839	1.29073
266	-2.0665	1.17894	-4.35013	1.28869
265.5	-1.97736	1.17582	-4.71329	1.28648
265	-1.86029	1.17288	-5.03961	1.28429
264.5	-1.53741	1.17009	-5.4379	1.2824
264	-1.35059	1.16713	-5.76846	1.28041
263.5	-1.28851	1.16394	-5.84692	1.27817
263	-1.31406	1.16085	-6.10953	1.27595
262.5	-1.18799	1.1581	-6.60092	1.27403
262	-0.73825	1.15539	-7.3338	1.27224
261.5	-0.57071	1.15227	-7.74796	1.27007
261	-0.44467	1.14893	-8.4263	1.26767
260.5	-0.38745	1.14566	-9.13513	1.26542
260	-0.86203	1.14238	-9.76642	1.26333
259.5	-1.13058	1.13907	-10.2525	1.26106
259	-1.38693	1.13557	-10.587	1.25859
258.5	-1.53827	1.13189	-10.9805	1.25592
258	-1.57864	1.12829	-11.1993	1.25328
257.5	-1.46298	1.12498	-11.1762	1.25071
257	-1.50034	1.12164	-11.2341	1.24831
256.5	-1.40573	1.11805	-11.0069	1.24582
256	-1.60324	1.11425	-10.3888	1.2431
255.5	-1.56046	1.11038	-10.0897	1.24028
255	-1.5762	1.10657	-10.2487	1.23758
254.5	-1.51788	1.1029	-10.3077	1.23492
254	-1.50189	1.09907	-10.0324	1.23208
253.5	-1.55917	1.095	-9.70782	1.22904
253	-1.46603	1.09111	-9.34149	1.22605
252.5	-1.27487	1.08734	-8.87439	1.22302
252	-0.69421	1.08357	-8.56638	1.21996
251.5	0.21365	1.07967	-8.03186	1.21699
251	0.52521	1.07566	-7.68365	1.21403
250.5	0.82425	1.0717	-7.35944	1.21094
250	0.92203	1.06777	-7.27899	1.20781
249.5	0.89749	1.06373	-7.06088	1.20481
249	1.01227	1.05965	-7.40375	1.20192
248.5	1.4111	1.05567	-7.7467	1.19891
248	1.78275	1.05174	-8.0704	1.19566
247.5	2.0069	1.04778	-8.31546	1.19238
247	2.15216	1.04398	-8.32718	1.1893
246.5	2.50439	1.04015	-7.85275	1.18618
246	2.63318	1.03638	-7.57486	1.18305
245.5	2.54721	1.03261	-7.20145	1.17983
245	2.50528	1.02881	-6.70807	1.1767
244.5	2.26434	1.02497	-6.42294	1.17345
244	1.95718	1.02111	-5.96539	1.1691
243.5	1.28619	1.01741	-6.17767	1.16468
243	0.58105	1.01375	-6.62537	1.16011
242.5	0.50186	1.01019	-7.15576	1.15573
242	0.20578	1.00665	-7.22592	1.15157
241.5	0.68088	1.00311	-7.03482	1.14754
241	0.98492	0.99976	-7.65817	1.1434
240.5	0.92673	0.99705	-7.98477	1.13974
240	0.61896	0.99443	-8.35019	1.13627
239.5	0.11777	0.99184	-8.37662	1.133
239	-0.20285	0.98932	-7.922	1.12979
238.5	-0.58166	0.98672	-7.69797	1.1265
238	-0.96063	0.98394	-7.55338	1.12306
237.5	-1.3396	0.97984	-7.44751	1.11953
237	-1.62189	0.97533	-7.1333	1.11627
236.5	-1.55664	0.9709	-7.47272	1.11297
236	-1.02551	0.96644	-7.94638	1.10948
235.5	-0.90234	0.96191	-8.48764	1.10596
235	-0.83874	0.95742	-8.58218	1.10234
234.5	-0.80756	0.95305	-8.58472	1.09891
234	-0.60837	0.94873	-8.05066	1.09552
233.5	0.11453	0.94444	-8.12598	1.09208
233	0.21024	0.94019	-8.12579	1.08849
232.5	0.56741	0.93594	-7.14902	1.08492
232	1.16522	0.93183	-6.44583	1.08151
231.5	1.34308	0.9278	-6.1116	1.0782
231	1.65292	0.92383	-6.56192	1.07478
230.5	1.24109	0.91981	-6.52997	1.0711
230	1.20941	0.9159	-6.06979	1.06743
229.5	2.10141	0.91228	-5.74234	1.06411
229	2.242	0.90886	-6.13153	1.06092
228.5	2.47437	0.90538	-7.09674	1.05751
228	2.97128	0.9018	-7.41708	1.05396
227.5	2.38623	0.8984	-8.03424	1.05051
227	2.22769	0.895	-8.73682	1.04708
226.5	2.20895	0.89153	-9.63486	1.04371
226	2.06268	0.8881	-10.3847	1.04023
225.5	1.01767	0.88473	-11.2445	1.03659
225	-0.57889	0.88144	-12.2907	1.03292
224.5	-1.24774	0.87818	-12.9272	1.0294
224	-2.07397	0.87487	-13.3023	1.0259
223.5	-2.54114	0.87147	-13.4132	1.02219
223	-3.61038	0.86799	-13.1866	1.01831
222.5	-4.29129	0.86454	-13.6559	1.01452
222	-3.64935	0.8612	-13.7329	1.01096
221.5	-3.11127	0.85781	-13.2535	1.00731
221	-2.87326	0.85419	-12.9313	1.00337
220.5	-2.46426	0.8504	-12.079	0.99931
220	-2.70538	0.84653	-11.598	0.9952
219.5	-2.93439	0.84259	-10.4301	0.99118
219	-3.00571	0.83851	-8.62762	0.98706
218.5	-3.78345	0.8345	-6.0545	0.98274
218	-3.73352	0.83022	-4.20618	0.97831
217.5	-3.23206	0.82584	-2.86725	0.97384
217	-1.59192	0.82129	-1.97269	0.96934
216.5	0.11017	0.81671	-1.62897	0.96463
216	1.67145	0.81194	-0.18213	0.95974
215.5	1.91547	0.80704	1.81763	0.95474
215	2.98795	0.80209	2.05206	0.94979
214.5	4.03287	0.79703	1.36237	0.94479
214	5.73892	0.79204	0.88565	0.93971
213.5	6.64981	0.78724	-0.87238	0.93469
213	7.7298	0.78483	-1.65305	0.93212
212.5	9.60016	0.78217	-2.39569	0.92937
212	11.1349	0.77934	-3.8454	0.92658
211.5	10.9059	0.77653	-6.31326	0.92366
211	10.3975	0.77363	-8.72769	0.92048
210.5	10.9658	0.77042	-10.4809	0.91711
210	12.5828	0.76704	-12.9781	0.91376
209.5	12.4077	0.76354	-15.7274	0.91012
209	11.4082	0.75982	-17.823	0.90625
208.5	10.209	0.75588	-18.2573	0.90217
208	9.2377	0.7518	-21.1957	0.89786
207.5	7.61142	0.74762	-25.6424	0.89329
207	7.58112	0.74335	-28.7129	0.88847
206.5	7.94974	0.7389	-29.4573	0.88347
206	9.72931	0.73425	-28.3192	0.87855
205.5	9.50214	0.72922	-26.2257	0.87334
205	8.49203	0.72401	-25.5175	0.86793
204.5	5.41187	0.71879	-27.4686	0.86229
204	3.16644	0.71354	-30.3356	0.85669
203.5	3.11911	0.7083	-30.5149	0.85101
203	3.56601	0.70287	-29.7189	0.84516
202.5	5.17163	0.69743	-28.0916	0.83938
202	4.35172	0.69198	-27.5211	0.83348
201.5	5.21371	0.68649	-26.0008	0.82758
201	4.48703	0.68107	-22.1391	0.82189
200.5	4.61441	0.67563	-18.5684	0.81608
200	5.76984	0.67023	-14.9021	0.81038

## Sheet: Fig.3a
Fig.3a
L-CTD			FTO substrate			JCPDS card No.78-1063
2Theta(degree)	Intensity(a.u.)		2Theta(degree)	Intensity(a.u.)		2Theta(degree)	Intensity(a.u.)
20.017	58.25		20.237	1836		21.835	0.1
20.037	56.25		20.257	1784		22.397	0.1
20.057	57.75		20.277	1775		24.398	1.2
20.077	60		20.297	1797		25.044	39.8
20.097	56.5		20.317	1805		26.895	79.2
20.117	62.25		20.337	1813		29.743	100
20.137	61		20.357	1912		31.316	0.8
20.157	55.75		20.377	1850		31.832	3.1
20.177	54		20.397	1876		33.357	57.7
20.197	61		20.417	1819		33.873	31.4
20.217	59		20.437	1919		35.72	13.6
20.237	51.5		20.457	1940		37.182	0.4
20.257	64		20.477	1855		37.549	12.8
20.277	57		20.497	1834		37.958	18.6
20.297	56		20.517	1888		38.503	1.8
20.317	55.5		20.537	1871		38.842	18.5
20.337	61		20.557	1869		38.978	11.8
20.357	56.5		20.577	1843		40.624	1.2
20.377	62.5		20.597	1839		41.64	0.1
20.397	58		20.617	1873		42.186	0.7
20.417	60.25		20.637	1891		42.57	2.8
20.437	53.5		20.657	1785		43.448	1.4
20.457	55.75		20.677	1786		44.518	0.1
20.477	61.75		20.697	1840		46.797	0.8
20.497	59.25		20.717	1860		46.877	0.7
20.517	53.25		20.737	1926		47.182	6.5
20.537	57		20.757	1843		50.001	0.8
20.557	52.25		20.777	1951		50.352	4.5
20.577	61		20.797	1938		51.397	22.3
20.597	60.25		20.817	1952		51.776	44.6
20.617	52.75		20.837	1951		52.486	10.1
20.637	63		20.857	1902		53.105	11.9
20.657	57.75		20.877	1843		54.768	2.8
20.677	56		20.897	1872		55.435	13.2
20.697	55.5		20.917	1909		56.456	8.4
20.717	61.25		20.937	1858		57.051	0.1
20.737	56.5		20.957	1892		58.075	12.5
20.757	57		20.977	1914		59.904	0.6
20.777	54		20.997	1842		60.02	0.3
20.797	58.25		21.017	1834		60.816	0.2
20.817	59.75		21.037	1870		61.124	2.8
20.837	57.5		21.057	1904		61.808	4.6
20.857	58.5		21.077	1893		62.046	5.8
20.877	52.25		21.097	1877		63.282	22.1
20.897	59.5		21.117	1820		63.564	10.8
20.917	57.75		21.137	1848		63.781	5.4
20.937	58		21.157	1941		63.945	5.4
20.957	54		21.177	1943		65.339	0.9
20.977	52.75		21.197	1970		65.658	6.9
20.997	53		21.217	1927		66.522	1.7
21.017	54.5		21.237	1909		67.151	0.4
21.037	60.5		21.257	1920		67.489	4.1
21.057	54.5		21.277	1899		67.987	5
21.077	59.25		21.297	1982		68.299	2.2
21.097	63.75		21.317	1969		68.93	0.1
21.117	61.25		21.337	1960		69.248	0.2
21.137	58.5		21.357	1893		70.059	5.1
21.157	61.25		21.377	1899		70.733	0.1
21.177	55.75		21.397	1931		71.271	3.9
21.197	60.75		21.417	1936		71.464	2.1
21.217	60.5		21.437	1985		72.367	0.2
21.237	50.75		21.457	1996		72.579	0.8
21.257	56.75		21.477	1909		73.206	0.1
21.277	55.75		21.497	1935		73.51	0.5
21.297	54.5		21.517	1937		73.705	0.3
21.317	54.75		21.537	2019		74.442	0.2
21.337	60		21.557	1921		74.877	2.2
21.357	60.25		21.577	1966		75.131	2
21.377	62.5		21.597	1981		75.669	0.7
21.397	63.75		21.617	1961		76.264	0.8
21.417	62.5		21.637	1953		77.155	0.1
21.437	61.5		21.657	1949		78.128	0.6
21.457	62.75		21.677	2003		78.404	1.3
21.477	60		21.697	1910		78.682	5.6
21.497	55		21.717	2027		78.957	3
21.517	54.25		21.737	1991		79.287	3.4
21.537	52.75		21.757	2050		79.539	1.8
21.557	59.5		21.777	1970		79.898	0.3
21.577	56.25		21.797	2024
21.597	63		21.817	2016
21.617	56.5		21.837	1982
21.637	55.5		21.857	1969
21.657	66.75		21.877	1985
21.677	55		21.897	1962
21.697	53.25		21.917	1927
21.717	54.5		21.937	1940
21.737	52.75		21.957	1963
21.757	61.5		21.977	1981
21.777	58.5		21.997	2039
21.797	61.25		22.017	1988
21.817	50		22.037	1978
21.837	56.75		22.057	2005
21.857	63		22.077	1999
21.877	59.5		22.097	1942
21.897	62.75		22.117	1963
21.917	57.25		22.137	1959
21.937	59.25		22.157	2004
21.957	51		22.177	2044
21.977	60.25		22.197	2013
21.997	59.25		22.217	1974
22.017	52		22.237	2007
22.037	61.25		22.257	2000
22.057	59.75		22.277	2023
22.077	64.25		22.297	2067
22.097	64.5		22.317	1981
22.117	53		22.337	1987
22.137	57		22.357	1967
22.157	56.75		22.377	2024
22.177	59.75		22.397	2075
22.197	56		22.417	1991
22.217	58.25		22.437	2087
22.237	57.75		22.457	1998
22.257	63.5		22.477	2039
22.277	57.75		22.497	1985
22.297	62		22.517	2016
22.317	60.5		22.537	2101
22.337	62.25		22.557	2072
22.357	62.5		22.577	2010
22.377	57.25		22.597	2110
22.397	59.25		22.617	2083
22.417	61.75		22.637	2033
22.437	60.5		22.657	2096
22.457	59		22.677	2001
22.477	62.75		22.697	2065
22.497	57.5		22.717	2044
22.517	60.25		22.737	2060
22.537	59.5		22.757	2038
22.557	52.25		22.777	2006
22.577	60.25		22.797	2031
22.597	53.75		22.817	1974
22.617	55		22.837	2079
22.637	51.75		22.857	2101
22.657	63.75		22.877	2111
22.677	63		22.897	2007
22.697	52.25		22.917	2012
22.717	61.5		22.937	2049
22.737	61		22.957	2084
22.757	58		22.977	2146
22.777	57.75		22.997	2061
22.797	60		23.017	2031
22.817	62.25		23.037	2064
22.837	52.25		23.057	2089
22.857	56.25		23.077	2104
22.877	57.75		23.097	2099
22.897	53.5		23.117	2001
22.917	60.25		23.137	2035
22.937	64.75		23.157	2049
22.957	57.25		23.177	2105
22.977	64.75		23.197	2133
22.997	60		23.217	2043
23.017	59.25		23.237	1974
23.037	58.25		23.257	2051
23.057	58.75		23.277	2085
23.077	63.75		23.297	2097
23.097	64.5		23.317	2107
23.117	60.25		23.337	2077
23.137	62.5		23.357	1993
23.157	58.75		23.377	2074
23.177	62.75		23.397	2050
23.197	59.75		23.417	2116
23.217	60.75		23.437	2038
23.237	63		23.457	2067
23.257	65.25		23.477	2117
23.277	66		23.497	2116
23.297	65.75		23.517	2139
23.317	59.25		23.537	2190
23.337	57.75		23.557	2167
23.357	55.75		23.577	2157
23.377	69		23.597	2170
23.397	65.25		23.617	2119
23.417	64		23.637	2097
23.437	61		23.657	2038
23.457	68.75		23.677	2097
23.477	60.75		23.697	2101
23.497	64.25		23.717	2132
23.517	66.25		23.737	2142
23.537	64.5		23.757	2089
23.557	68.25		23.777	2122
23.577	63.25		23.797	2157
23.597	59		23.817	2083
23.617	64.75		23.837	2132
23.637	66		23.857	2098
23.657	67		23.877	2175
23.677	67.75		23.897	2185
23.697	65.25		23.917	2213
23.717	62.75		23.937	2134
23.737	71		23.957	2099
23.757	60.5		23.977	2091
23.777	69.25		23.997	2121
23.797	67		24.017	2112
23.817	74.25		24.037	2054
23.837	61.75		24.057	2192
23.857	66.75		24.077	2083
23.877	69.5		24.097	2102
23.897	67.75		24.117	2118
23.917	68.25		24.137	2162
23.937	80.5		24.157	2129
23.957	66.5		24.177	2123
23.977	78.75		24.197	2103
23.997	72.25		24.217	2128
24.017	70		24.237	2197
24.037	84.25		24.257	2082
24.057	73.75		24.277	2093
24.077	74.5		24.297	2111
24.097	70.5		24.317	2198
24.117	71		24.337	2130
24.137	70.75		24.357	2141
24.157	75.25		24.377	2116
24.177	69.25		24.397	2095
24.197	79		24.417	2125
24.217	70.5		24.437	2153
24.237	77		24.457	2190
24.257	81.25		24.477	2229
24.277	67.25		24.497	2163
24.297	79.25		24.517	2141
24.317	71.25		24.537	2165
24.337	80.5		24.557	2237
24.357	77.5		24.577	2159
24.377	78.5		24.597	2236
24.397	79.75		24.617	2173
24.417	71		24.637	2129
24.437	79		24.657	2171
24.457	87.5		24.677	2167
24.477	80		24.697	2162
24.497	84.5		24.717	2182
24.517	95.75		24.737	2148
24.537	87.75		24.757	2133
24.557	81.5		24.777	2220
24.577	81		24.797	2235
24.597	86.5		24.817	2188
24.617	91.5		24.837	2141
24.637	87		24.857	2155
24.657	89.25		24.877	2135
24.677	89.75		24.897	2151
24.697	82.25		24.917	2207
24.717	92.25		24.937	2128
24.737	87.5		24.957	2219
24.757	89		24.977	2276
24.777	92.5		24.997	2168
24.797	81.25		25.017	2181
24.817	87.75		25.037	2180
24.837	99.25		25.057	2201
24.857	94		25.077	2186
24.877	96.25		25.097	2211
24.897	93.5		25.117	2179
24.917	98.25		25.137	2240
24.937	111.25		25.157	2191
24.957	100		25.177	2226
24.977	112.5		25.197	2195
24.997	101.5		25.217	2154
25.017	97.75		25.237	2223
25.037	114		25.257	2259
25.057	116.75		25.277	2215
25.077	104.25		25.297	2160
25.097	120.5		25.317	2220
25.117	108		25.337	2155
25.137	116.5		25.357	2160
25.157	122		25.377	2259
25.177	125.5		25.397	2207
25.197	136.75		25.417	2181
25.217	145.25		25.437	2290
25.237	136		25.457	2263
25.257	139.25		25.477	2220
25.277	162.25		25.497	2215
25.297	155.5		25.517	2245
25.317	151.75		25.537	2203
25.337	159.25		25.557	2160
25.357	168		25.577	2164
25.377	172.25		25.597	2229
25.397	178.5		25.617	2255
25.417	196		25.637	2273
25.437	191		25.657	2323
25.457	197.75		25.677	2306
25.477	210.5		25.697	2292
25.497	214		25.717	2234
25.517	228.5		25.737	2291
25.537	237.5		25.757	2248
25.557	272		25.777	2251
25.577	268.25		25.797	2235
25.597	296		25.817	2248
25.617	306.25		25.837	2216
25.637	328		25.857	2213
25.657	322.75		25.877	2247
25.677	339		25.897	2336
25.697	356		25.917	2345
25.717	383.75		25.937	2341
25.737	406.25		25.957	2320
25.757	431.25		25.977	2343
25.777	446.5		25.997	2362
25.797	468		26.017	2307
25.817	529.25		26.037	2334
25.837	521.25		26.057	2333
25.857	553		26.077	2388
25.877	581		26.097	2334
25.897	601.5		26.117	2293
25.917	620.25		26.137	2277
25.937	652		26.157	2284
25.957	668.75		26.177	2299
25.977	704.25		26.197	2270
25.997	696.75		26.217	2318
26.017	706		26.237	2282
26.037	730.25		26.257	2274
26.057	763.75		26.277	2389
26.077	744		26.297	2295
26.097	726		26.317	2309
26.117	728.75		26.337	2324
26.137	704		26.357	2286
26.157	690.75		26.377	2296
26.177	678.25		26.397	2333
26.197	647.5		26.417	2282
26.217	647.25		26.437	2307
26.237	603		26.457	2320
26.257	597.5		26.477	2327
26.277	555.5		26.497	2343
26.297	533.25		26.517	2309
26.317	496		26.537	2358
26.337	473.25		26.557	2353
26.357	436		26.577	2287
26.377	436.5		26.597	2317
26.397	380.5		26.617	2310
26.417	379.5		26.637	2299
26.437	361.25		26.657	2329
26.457	348.25		26.677	2397
26.477	327		26.697	2317
26.497	309		26.717	2255
26.517	286.5		26.737	2341
26.537	274.75		26.757	2371
26.557	243		26.777	2392
26.577	250.75		26.797	2386
26.597	232		26.817	2310
26.617	231		26.837	2369
26.637	210		26.857	2396
26.657	195		26.877	2328
26.677	184.5		26.897	2348
26.697	197		26.917	2355
26.717	172.75		26.937	2398
26.737	167.75		26.957	2427
26.757	162.5		26.977	2437
26.777	160.25		26.997	2382
26.797	147.75		27.017	2397
26.817	153.75		27.037	2386
26.837	138.25		27.057	2428
26.857	134.25		27.077	2436
26.877	137		27.097	2405
26.897	130.25		27.117	2455
26.917	126.5		27.137	2469
26.937	126.75		27.157	2479
26.957	125.75		27.177	2449
26.977	122.75		27.197	2455
26.997	118		27.217	2464
27.017	111.75		27.237	2484
27.037	106.5		27.257	2491
27.057	110.75		27.277	2516
27.077	107		27.297	2494
27.097	92		27.317	2515
27.117	102.5		27.337	2508
27.137	97		27.357	2480
27.157	96.25		27.377	2480
27.177	102		27.397	2537
27.197	97.5		27.417	2505
27.217	94		27.437	2584
27.237	93.25		27.457	2593
27.257	97.75		27.477	2594
27.277	93.25		27.497	2611
27.297	83.25		27.517	2624
27.317	92.5		27.537	2656
27.337	86		27.557	2673
27.357	83		27.577	2630
27.377	88.75		27.597	2605
27.397	85		27.617	2684
27.417	80.5		27.637	2735
27.437	86.75		27.657	2750
27.457	95.5		27.677	2740
27.477	85		27.697	2779
27.497	89.25		27.717	2877
27.517	83.75		27.737	2830
27.537	85		27.757	2833
27.557	80.25		27.777	2988
27.577	77.25		27.797	2984
27.597	74.25		27.817	3059
27.617	79.75		27.837	3247
27.637	72		27.857	3309
27.657	75		27.877	3395
27.677	82.75		27.897	3586
27.697	73.25		27.917	3785
27.717	77.75		27.937	3984
27.737	75.5		27.957	4117
27.757	71.25		27.977	4489
27.777	74.5		27.997	4935
27.797	75.5		28.017	5373
27.817	80.5		28.037	5895
27.837	67.25		28.057	6442
27.857	79.25		28.077	6872
27.877	67.75		28.097	7320
27.897	69.75		28.117	7452
27.917	68.5		28.137	7542
27.937	70.75		28.157	7490
27.957	68.25		28.177	7198
27.977	72.25		28.197	6902
27.997	66.5		28.217	6499
28.017	66.5		28.237	6021
28.037	75		28.257	5647
28.057	67		28.277	5224
28.077	61		28.297	4812
28.097	64.5		28.317	4534
28.117	68.25		28.337	4269
28.137	63		28.357	3956
28.157	67		28.377	3816
28.177	63.5		28.397	3696
28.197	61.75		28.417	3544
28.217	69.25		28.437	3436
28.237	65.75		28.457	3302
28.257	61.25		28.477	3183
28.277	70.75		28.497	3153
28.297	68.5		28.517	3125
28.317	67.5		28.537	2956
28.337	67		28.557	2904
28.357	67.25		28.577	2926
28.377	67		28.597	2924
28.397	62		28.617	2881
28.417	64.5		28.637	2826
28.437	65.75		28.657	2801
28.457	60.25		28.677	2764
28.477	69.25		28.697	2664
28.497	64.5		28.717	2622
28.517	61.25		28.737	2600
28.537	66.75		28.757	2618
28.557	58		28.777	2585
28.577	69.25		28.797	2627
28.597	70		28.817	2545
28.617	69.25		28.837	2537
28.637	58.75		28.857	2488
28.657	59.25		28.877	2529
28.677	61.5		28.897	2452
28.697	64.25		28.917	2454
28.717	62.25		28.937	2442
28.737	63.25		28.957	2461
28.757	62.25		28.977	2467
28.777	63.5		28.997	2450
28.797	59.5		29.017	2437
28.817	62		29.037	2412
28.837	64		29.057	2446
28.857	60.75		29.077	2386
28.877	58.25		29.097	2335
28.897	66.25		29.117	2362
28.917	70.75		29.137	2425
28.937	59.5		29.157	2379
28.957	67.25		29.177	2385
28.977	54		29.197	2402
28.997	60.5		29.217	2380
29.017	62		29.237	2361
29.037	64		29.257	2309
29.057	53.75		29.277	2298
29.077	64.25		29.297	2339
29.097	59.25		29.317	2292
29.117	56		29.337	2315
29.137	57.5		29.357	2339
29.157	62		29.377	2308
29.177	59.5		29.397	2304
29.197	60.75		29.417	2289
29.217	59.5		29.437	2305
29.237	61.75		29.457	2329
29.257	66.5		29.477	2391
29.277	64.5		29.497	2313
29.297	54		29.517	2252
29.317	65.5		29.537	2268
29.337	60.75		29.557	2321
29.357	63.75		29.577	2272
29.377	57		29.597	2257
29.397	57.25		29.617	2238
29.417	64.5		29.637	2274
29.437	66.75		29.657	2267
29.457	59.75		29.677	2307
29.477	65		29.697	2302
29.497	61.25		29.717	2287
29.517	66.5		29.737	2254
29.537	60.75		29.757	2298
29.557	57.5		29.777	2335
29.577	61.75		29.797	2316
29.597	55.5		29.817	2318
29.617	65		29.837	2264
29.637	54.75		29.857	2217
29.657	68.25		29.877	2283
29.677	63.75		29.897	2269
29.697	68.5		29.917	2245
29.717	60.5		29.937	2245
29.737	55.5		29.957	2248
29.757	64.5		29.977	2274
29.777	61.75		29.997	2268
29.797	66.25		30.017	2258
29.817	60.75		30.037	2294
29.837	66.75		30.057	2227
29.857	65.25		30.077	2202
29.877	64.5		30.097	2208
29.897	56		30.117	2290
29.917	61.75		30.137	2293
29.937	63.5		30.157	2255
29.957	60.75		30.177	2224
29.977	67.25		30.197	2191
29.997	64.5		30.217	2247
30.017	60		30.237	2249
30.037	64.25		30.257	2250
30.057	68.75		30.277	2241
30.077	61.5		30.297	2217
30.097	63		30.317	2242
30.117	69.75		30.337	2230
30.137	59.75		30.357	2189
30.157	59		30.377	2199
30.177	66.25		30.397	2206
30.197	70.25		30.417	2202
30.217	66		30.437	2190
30.237	65.5		30.457	2185
30.257	61.25		30.477	2252
30.277	67		30.497	2229
30.297	66.25		30.517	2213
30.317	67.5		30.537	2197
30.337	66.5		30.557	2229
30.357	71.75		30.577	2246
30.377	65		30.597	2228
30.397	73.25		30.617	2218
30.417	78.25		30.637	2174
30.437	71.25		30.657	2158
30.457	66.25		30.677	2212
30.477	79.75		30.697	2249
30.497	72.75		30.717	2195
30.517	78		30.737	2176
30.537	74.75		30.757	2197
30.557	75		30.777	2197
30.577	70		30.797	2200
30.597	78		30.817	2146
30.617	69.25		30.837	2151
30.637	76.75		30.857	2186
30.657	78		30.877	2141
30.677	86.5		30.897	2128
30.697	85.75		30.917	2136
30.717	79		30.937	2152
30.737	89.75		30.957	2153
30.757	95.5		30.977	2183
30.777	79.5		30.997	2219
30.797	95.75		31.017	2174
30.817	87.5		31.037	2187
30.837	98.25		31.057	2191
30.857	90.5		31.077	2150
30.877	102.5		31.097	2183
30.897	89.25		31.117	2181
30.917	93.5		31.137	2148
30.937	102		31.157	2166
30.957	92.25		31.177	2169
30.977	100.75		31.197	2161
30.997	94		31.217	2185
31.017	90		31.237	2170
31.037	93.75		31.257	2141
31.057	91.25		31.277	2194
31.077	94.5		31.297	2192
31.097	99.25		31.317	2195
31.117	88.75		31.337	2180
31.137	101.75		31.357	2171
31.157	102.25		31.377	2193
31.177	96.25		31.397	2197
31.197	100.75		31.417	2176
31.217	95.25		31.437	2099
31.237	96		31.457	2115
31.257	107.75		31.477	2135
31.277	96.5		31.497	2166
31.297	101.25		31.517	2165
31.317	101		31.537	2194
31.337	98.5		31.557	2209
31.357	99.25		31.577	2209
31.377	100.25		31.597	2208
31.397	103.25		31.617	2163
31.417	109.75		31.637	2199
31.437	106		31.657	2167
31.457	103.5		31.677	2131
31.477	106		31.697	2204
31.497	107		31.717	2168
31.517	102		31.737	2138
31.537	108.5		31.757	2161
31.557	103.75		31.777	2191
31.577	107.75		31.797	2199
31.597	114.25		31.817	2156
31.617	104		31.837	2142
31.637	115.25		31.857	2196
31.657	111		31.877	2179
31.677	115.75		31.897	2162
31.697	113.5		31.917	2196
31.717	111.75		31.937	2191
31.737	124		31.957	2162
31.757	111.75		31.977	2159
31.777	121.5		31.997	2190
31.797	113.75		32.017	2203
31.817	119.75		32.037	2175
31.837	118.25		32.057	2184
31.857	120.5		32.077	2136
31.877	133.75		32.097	2130
31.897	127.5		32.117	2120
31.917	134.25		32.137	2110
31.937	124		32.157	2143
31.957	134.5		32.177	2165
31.977	138.75		32.197	2150
31.997	133.25		32.217	2153
32.017	136.75		32.237	2166
32.037	140		32.257	2165
32.057	127.75		32.277	2155
32.077	146		32.297	2168
32.097	154		32.317	2173
32.117	146.75		32.337	2187
32.137	152.5		32.357	2148
32.157	161		32.377	2066
32.177	166.75		32.397	2108
32.197	162		32.417	2178
32.217	160.75		32.437	2153
32.237	170.25		32.457	2121
32.257	169.25		32.477	2144
32.277	189		32.497	2176
32.297	192.75		32.517	2186
32.317	175.5		32.537	2151
32.337	182.75		32.557	2154
32.357	194		32.577	2145
32.377	191.5		32.597	2132
32.397	196.5		32.617	2138
32.417	210.25		32.637	2153
32.437	225.75		32.657	2152
32.457	221.75		32.677	2163
32.477	241.5		32.697	2148
32.497	242		32.717	2093
32.517	244		32.737	2130
32.537	267.25		32.757	2159
32.557	269		32.777	2150
32.577	276.75		32.797	2141
32.597	284.25		32.817	2161
32.617	312		32.837	2152
32.637	315.25		32.857	2168
32.657	305		32.877	2177
32.677	324.75		32.897	2184
32.697	362.5		32.917	2209
32.717	337.75		32.937	2195
32.737	384.75		32.957	2099
32.757	408.25		32.977	2092
32.777	427.5		32.997	2114
32.797	455		33.017	2079
32.817	451.25		33.037	2093
32.837	476		33.057	2128
32.857	508.25		33.077	2095
32.877	545.25		33.097	2093
32.897	550.75		33.117	2104
32.917	594.5		33.137	2128
32.937	608.5		33.157	2153
32.957	666		33.177	2164
32.977	674		33.197	2161
32.997	729.75		33.217	2135
33.017	761.75		33.237	2146
33.037	828.5		33.257	2160
33.057	850.25		33.277	2164
33.077	893		33.297	2153
33.097	965.5		33.317	2136
33.117	999.75		33.337	2153
33.137	1075		33.357	2168
33.157	1113.75		33.377	2122
33.177	1157.25		33.397	2090
33.197	1214		33.417	2081
33.217	1288.25		33.437	2062
33.237	1309.5		33.457	2098
33.257	1337.5		33.477	2108
33.277	1411.5		33.497	2083
33.297	1426.75		33.517	2118
33.317	1418		33.537	2160
33.337	1416.5		33.557	2140
33.357	1439.5		33.577	2128
33.377	1438.75		33.597	2136
33.397	1407.25		33.617	2083
33.417	1412		33.637	2070
33.437	1410		33.657	2114
33.457	1351.5		33.677	2114
33.477	1310.25		33.697	2076
33.497	1258		33.717	2082
33.517	1210.5		33.737	2083
33.537	1225.75		33.757	2046
33.557	1108.75		33.777	2063
33.577	1076.75		33.797	2097
33.597	1037		33.817	2071
33.617	985.25		33.837	2072
33.637	928.5		33.857	2066
33.657	894		33.877	2051
33.677	866.5		33.897	2056
33.697	792.25		33.917	2019
33.717	744.25		33.937	1995
33.737	725.75		33.957	2030
33.757	705.75		33.977	2015
33.777	653.25		33.997	2003
33.797	631.25		34.017	2058
33.817	599		34.037	2077
33.837	548.25		34.057	2054
33.857	547		34.077	2013
33.877	510.75		34.097	2021
33.897	485.25		34.117	2053
33.917	440		34.137	2044
33.937	460.75		34.157	2071
33.957	405.5		34.177	2086
33.977	381		34.197	2042
33.997	385.75		34.217	2050
34.017	347.5		34.237	2060
34.037	351.5		34.257	2054
34.057	337.5		34.277	2060
34.077	316		34.297	2075
34.097	306		34.317	2072
34.117	299.5		34.337	2048
34.137	291.25		34.357	2027
34.157	264		34.377	2031
34.177	251.5		34.397	2048
34.197	251.25		34.417	2088
34.217	240.25		34.437	2087
34.237	225.75		34.457	2019
34.257	225.5		34.477	2019
34.277	203.25		34.497	2058
34.297	207.5		34.517	2071
34.317	200.25		34.537	2054
34.337	189.75		34.557	2008
34.357	196.25		34.577	2022
34.377	195.25		34.597	2063
34.397	175.5		34.617	2016
34.417	167.75		34.637	1995
34.437	166.5		34.657	2046
34.457	164.5		34.677	2064
34.477	158.5		34.697	2020
34.497	161.75		34.717	2008
34.517	154		34.737	2036
34.537	138.5		34.757	2049
34.557	137.5		34.777	2048
34.577	144		34.797	2062
34.597	121.25		34.817	2059
34.617	139		34.837	2053
34.637	127.25		34.857	2046
34.657	128.75		34.877	2025
34.677	130.25		34.897	2057
34.697	119.5		34.917	2104
34.717	120		34.937	2121
34.737	118.5		34.957	2100
34.757	117.25		34.977	2083
34.777	118.25		34.997	2120
34.797	114.75		35.017	2158
34.817	100.5		35.037	2142
34.837	116.75		35.057	2166
34.857	101.25		35.077	2251
34.877	99		35.097	2286
34.897	103.25		35.117	2266
34.917	107.5		35.137	2293
34.937	104.75		35.157	2373
34.957	100.25		35.177	2413
34.977	98.75		35.197	2426
34.997	100		35.217	2486
35.017	93		35.237	2515
35.037	85.25		35.257	2554
35.057	106		35.277	2623
35.077	82.5		35.297	2641
35.097	93.75		35.317	2657
35.117	92.25		35.337	2653
35.137	93		35.357	2615
35.157	90.25		35.377	2569
35.177	89		35.397	2545
35.197	88.75		35.417	2559
35.217	95.5		35.437	2543
35.237	87.75		35.457	2483
35.257	89.75		35.477	2403
35.277	81		35.497	2343
35.297	83.75		35.517	2279
35.317	89.75		35.537	2236
35.337	81.25		35.557	2215
35.357	83.75		35.577	2202
35.377	81.5		35.597	2198
35.397	73		35.617	2165
35.417	78		35.637	2128
35.437	82.25		35.657	2112
35.457	77.25		35.677	2082
35.477	81		35.697	2090
35.497	79.25		35.717	2045
35.517	83		35.737	2036
35.537	80.75		35.757	2006
35.557	75.25		35.777	1999
35.577	75.75		35.797	1989
35.597	74.5		35.817	1974
35.617	71.75		35.837	1961
35.637	81.25		35.857	1951
35.657	80		35.877	1943
35.677	88.75		35.897	1939
35.697	86.5		35.917	1943
35.717	79.5		35.937	1955
35.737	78.75		35.957	1969
35.757	81.5		35.977	1981
35.777	79.5		35.997	1962
35.797	79.25		36.017	1924
35.817	82.75		36.037	1910
35.837	77.5		36.057	1913
35.857	77.25		36.077	1907
35.877	78		36.097	1902
35.897	85.5		36.117	1888
35.917	76.75		36.137	1870
35.937	91.25		36.157	1874
35.957	91.75		36.177	1915
35.977	83.25		36.197	1940
35.997	79.75		36.217	1925
36.017	83.75		36.237	1932
36.037	79		36.257	1891
36.057	88.5		36.277	1874
36.077	85.75		36.297	1879
36.097	76.25		36.317	1871
36.117	81		36.337	1841
36.137	82		36.357	1834
36.157	87.5		36.377	1865
36.177	87		36.397	1859
36.197	83.25		36.417	1836
36.217	86.75		36.437	1825
36.237	89		36.457	1822
36.257	86.75		36.477	1815
36.277	88.75		36.497	1819
36.297	94.75		36.517	1843
36.317	94.75		36.537	1830
36.337	85.5		36.557	1785
36.357	97.25		36.577	1792
36.377	90.25		36.597	1812
36.397	99.75		36.617	1845
36.417	95		36.637	1817
36.437	102.75		36.657	1803
36.457	111		36.677	1837
36.477	105.25		36.697	1835
36.497	115.5		36.717	1812
36.517	116.5		36.737	1797
36.537	106.5		36.757	1759
36.557	119		36.777	1808
36.577	127.75		36.797	1869
36.597	122		36.817	1856
36.617	118.75		36.837	1813
36.637	121		36.857	1792
36.657	131.75		36.877	1797
36.677	130.5		36.897	1816
36.697	137.25		36.917	1830
36.717	141.75		36.937	1833
36.737	140.25		36.957	1796
36.757	146.25		36.977	1818
36.777	156.75		36.997	1817
36.797	150.25		37.017	1802
36.817	167.5		37.037	1758
36.837	151.5		37.057	1765
36.857	158.5		37.077	1803
36.877	175.25		37.097	1789
36.897	168.25		37.117	1787
36.917	197		37.137	1780
36.937	186.75		37.157	1728
36.957	205		37.177	1727
36.977	187.75		37.197	1723
36.997	211.75		37.217	1717
37.017	226.5		37.237	1777
37.037	211.25		37.257	1785
37.057	212.75		37.277	1764
37.077	236.25		37.297	1737
37.097	242.25		37.317	1730
37.117	231.25		37.337	1710
37.137	254.25		37.357	1730
37.157	264.25		37.377	1787
37.177	261.75		37.397	1811
37.197	279.5		37.417	1788
37.217	265.5		37.437	1767
37.237	273.5		37.457	1744
37.257	291.25		37.477	1759
37.277	296.25		37.497	1788
37.297	303		37.517	1761
37.317	300.5		37.537	1744
37.337	303.5		37.557	1751
37.357	311.5		37.577	1781
37.377	309.25		37.597	1740
37.397	308.25		37.617	1692
37.417	308		37.637	1688
37.437	308.75		37.657	1698
37.457	313.25		37.677	1733
37.477	307		37.697	1707
37.497	320.75		37.717	1721
37.517	304.25		37.737	1724
37.537	300.25		37.757	1731
37.557	292.25		37.777	1721
37.577	292.25		37.797	1670
37.597	299.75		37.817	1684
37.617	294.25		37.837	1739
37.637	271		37.857	1757
37.657	258		37.877	1734
37.677	258.25		37.897	1724
37.697	246.25		37.917	1736
37.717	242.75		37.937	1766
37.737	233.75		37.957	1768
37.757	226.5		37.977	1728
37.777	225.5		37.997	1715
37.797	217.75		38.017	1698
37.817	212.5		38.037	1686
37.837	202		38.057	1707
37.857	201.25		38.077	1709
37.877	193.5		38.097	1744
37.897	185		38.117	1715
37.917	169.5		38.137	1735
37.937	165.25		38.157	1777
37.957	163.5		38.177	1773
37.977	170.5		38.197	1778
37.997	159.25		38.217	1780
38.017	154.5		38.237	1775
38.037	153.75		38.257	1742
38.057	142.5		38.277	1756
38.077	145.75		38.297	1764
38.097	142		38.317	1723
38.117	136		38.337	1739
38.137	129.75		38.357	1747
38.157	127		38.377	1737
38.177	138		38.397	1751
38.197	118.5		38.417	1744
38.217	140.25		38.437	1750
38.237	137.25		38.457	1709
38.257	133.75		38.477	1713
38.277	128		38.497	1743
38.297	135.5		38.517	1748
38.317	126		38.537	1740
38.337	130.75		38.557	1719
38.357	136.5		38.577	1725
38.377	119.25		38.597	1752
38.397	135		38.617	1756
38.417	136.25		38.637	1795
38.437	129.5		38.657	1794
38.457	124.25		38.677	1807
38.477	124		38.697	1804
38.497	126.5		38.717	1768
38.517	111		38.737	1796
38.537	116.5		38.757	1842
38.557	120		38.777	1828
38.577	112		38.797	1840
38.597	107.75		38.817	1916
38.617	104.75		38.837	1931
38.637	107.5		38.857	1911
38.657	101.75		38.877	1954
38.677	102		38.897	1987
38.697	103.25		38.917	2001
38.717	95		38.937	2016
38.737	92		38.957	2047
38.757	94		38.977	2102
38.777	84.25		38.997	2165
38.797	95.75		39.017	2240
38.817	86.25		39.037	2334
38.837	87.75		39.057	2444
38.857	82		39.077	2520
38.877	82.25		39.097	2594
38.897	71		39.117	2730
38.917	62.75		39.137	2917
38.937	68.5		39.157	3137
38.957	67.25		39.177	3383
38.977	68.25		39.197	3775
38.997	77.25		39.217	4187
39.017	55		39.237	4659
39.037	64.25		39.257	5133
39.057	58		39.277	5617
39.077	59.75		39.297	6059
39.097	56.5		39.317	6401
39.117	55.5		39.337	6700
39.137	57.75		39.357	6849
39.157	53.25		39.377	6867
39.177	53.5		39.397	6923
39.197	53.75		39.417	6752
39.217	51.5		39.437	6407
39.237	55.25		39.457	5989
39.257	49.75		39.477	5518
39.277	47.75		39.497	5075
39.297	49.5		39.517	4668
39.317	44.5		39.537	4246
39.337	48.25		39.557	3855
39.357	45.75		39.577	3523
39.377	45		39.597	3227
39.397	46		39.617	2939
39.417	41.75		39.637	2754
39.437	48.25		39.657	2585
39.457	43.5		39.677	2417
39.477	45.25		39.697	2268
39.497	45.75		39.717	2214
39.517	42.75		39.737	2145
39.537	40.5		39.757	2069
39.557	37		39.777	2066
39.577	42.5		39.797	1966
39.597	36.25		39.817	1885
39.617	41.75		39.837	1873
39.637	45.75		39.857	1831
39.657	47		39.877	1830
39.677	37		39.897	1796
39.697	40.75		39.917	1748
39.717	42		39.937	1723
39.737	45		39.957	1742
39.757	40.25		39.977	1757
39.777	39.25		39.997	1738
39.797	47.5		40.017	1665
39.817	34.75		40.037	1655
39.837	40.75		40.057	1699
39.857	35.75		40.077	1708
39.877	38.5		40.097	1678
39.897	37.5		40.117	1626
39.917	44		40.137	1611
39.937	38.75		40.157	1630
39.957	37		40.177	1686
39.977	36.25		40.197	1710
39.997	39.25		40.217	1641
40.017	37.25		40.237	1653
40.037	39.25		40.257	1673
40.057	40.75		40.277	1640
40.077	38.5		40.297	1607
40.097	35.75		40.317	1625
40.117	35.75		40.337	1660
40.137	41		40.357	1649
40.157	39.5		40.377	1638
40.177	32.25		40.397	1653
40.197	32.5		40.417	1625
40.217	38.5		40.437	1616
40.237	36.25		40.457	1607
40.257	37.75		40.477	1593
40.277	38.75		40.497	1602
40.297	34		40.517	1604
40.317	32.75		40.537	1625
40.337	29.75		40.557	1644
40.357	34		40.577	1654
40.377	39.75		40.597	1592
40.397	32.75		40.617	1558
40.417	36		40.637	1558
40.437	36.5		40.657	1573
40.457	37		40.677	1613
40.477	39.75		40.697	1571
40.497	39.75		40.717	1507
40.517	37.25		40.737	1496
40.537	37.75		40.757	1524
40.557	32		40.777	1576
40.577	37.5		40.797	1592
40.597	33		40.817	1582
40.617	39.25		40.837	1564
40.637	38.5		40.857	1542
40.657	32		40.877	1529
40.677	34		40.897	1543
40.697	37.25		40.917	1537
40.717	35		40.937	1554
40.737	33.75		40.957	1545
40.757	32.25		40.977	1535
40.777	35.75		40.997	1548
40.797	36.75		41.017	1560
40.817	35		41.037	1535
40.837	38.5		41.057	1514
40.857	36.25		41.077	1519
40.877	31.5		41.097	1523
40.897	33.5		41.117	1558
40.917	37.75		41.137	1583
40.937	35.75		41.157	1596
40.957	32.25		41.177	1543
40.977	37.25		41.197	1506
40.997	34.25		41.217	1541
41.017	41		41.237	1588
41.037	36.25		41.257	1612
41.057	39.25		41.277	1574
41.077	34		41.297	1572
41.097	36		41.317	1557
41.117	32.5		41.337	1540
41.137	35		41.357	1568
41.157	37.25		41.377	1554
41.177	38.5		41.397	1561
41.197	37		41.417	1533
41.217	37.75		41.437	1528
41.237	37.25		41.457	1523
41.257	37.75		41.477	1554
41.277	39.25		41.497	1527
41.297	40.75		41.517	1480
41.317	33		41.537	1541
41.337	38.5		41.557	1558
41.357	41		41.577	1540
41.377	39.5		41.597	1534
41.397	35.75		41.617	1569
41.417	36.5		41.637	1590
41.437	42		41.657	1548
41.457	35.5		41.677	1567
41.477	38.5		41.697	1574
41.497	35		41.717	1545
41.517	38.25		41.737	1538
41.537	41.75		41.757	1561
41.557	40		41.777	1551
41.577	31.5		41.797	1546
41.597	38.25		41.817	1568
41.617	42.5		41.837	1553
41.637	34		41.857	1574
41.657	42		41.877	1562
41.677	43.75		41.897	1533
41.697	38.75		41.917	1563
41.717	39.5		41.937	1539
41.737	40.5		41.957	1559
41.757	41.25		41.977	1583
41.777	46.75		41.997	1544
41.797	40.25		42.017	1543
41.817	44.5		42.037	1537
41.837	50.25		42.057	1528
41.857	40.75		42.077	1527
41.877	41.5		42.097	1562
41.897	42.25		42.117	1583
41.917	40.25		42.137	1551
41.937	41.75		42.157	1543
41.957	42.75		42.177	1539
41.977	44.75		42.197	1531
41.997	51		42.217	1571
42.017	50		42.237	1585
42.037	46.75		42.257	1615
42.057	44.25		42.277	1604
42.077	41.5		42.297	1574
42.097	44.5		42.317	1555
42.117	43		42.337	1556
42.137	52.5		42.357	1587
42.157	45.5		42.377	1629
42.177	49		42.397	1626
42.197	54.25		42.417	1558
42.217	43.5		42.437	1552
42.237	44.75		42.457	1542
42.257	44.25		42.477	1545
42.277	41.25		42.497	1596
42.297	42.5		42.517	1583
42.317	37		42.537	1545
42.337	47.25		42.557	1539
42.357	37.75		42.577	1565
42.377	44		42.597	1542
42.397	41.75		42.617	1564
42.417	36.5		42.637	1531
42.437	40		42.657	1531
42.457	39.75		42.677	1536
42.477	39.5		42.697	1518
42.497	42.5		42.717	1556
42.517	40.5		42.737	1586
42.537	38.5		42.757	1540
42.557	39.25		42.777	1483
42.577	35.75		42.797	1521
42.597	38.25		42.817	1527
42.617	35.25		42.837	1548
42.637	40.25		42.857	1592
42.657	35		42.877	1586
42.677	38		42.897	1552
42.697	32.75		42.917	1583
42.717	36		42.937	1558
42.737	38		42.957	1545
42.757	38.25		42.977	1564
42.777	34		42.997	1567
42.797	35.75		43.017	1571
42.817	33.75		43.037	1571
42.837	33.5		43.057	1579
42.857	38.25		43.077	1583
42.877	29.75		43.097	1562
42.897	34.75		43.117	1555
42.917	29		43.137	1575
42.937	36.75		43.157	1585
42.957	36.25		43.177	1583
42.977	32.75		43.197	1596
42.997	33.75		43.217	1619
43.017	36.5		43.237	1601
43.037	33.5		43.257	1568
43.057	32		43.277	1529
43.077	32		43.297	1510
43.097	31.5		43.317	1555
43.117	36		43.337	1544
43.137	29.25		43.357	1523
43.157	32.25		43.377	1543
43.177	34.75		43.397	1538
43.197	35		43.417	1548
43.217	29.75		43.437	1538
43.237	32.75		43.457	1534
43.257	28		43.477	1568
43.277	33.75		43.497	1604
43.297	34.25		43.517	1565
43.317	38.75		43.537	1596
43.337	32.75		43.557	1617
43.357	32.75		43.577	1618
43.377	29.25		43.597	1582
43.397	32.25		43.617	1594
43.417	32.75		43.637	1588
43.437	30.5		43.657	1553
43.457	33		43.677	1570
43.477	34.5		43.697	1631
43.497	27		43.717	1591
43.517	29.25		43.737	1563
43.537	30.75		43.757	1598
43.557	31.5		43.777	1609
43.577	33.25		43.797	1631
43.597	29.25		43.817	1652
43.617	27		43.837	1644
43.637	34		43.857	1636
43.657	34.5		43.877	1704
43.677	32.75		43.897	1703
43.697	33.75		43.917	1675
43.717	33.25		43.937	1643
43.737	32.5		43.957	1649
43.757	29.5		43.977	1717
43.777	35.5		43.997	1759
43.797	30.25		44.017	1753
43.817	33.5		44.037	1737
43.837	32.75		44.057	1738
43.857	30.5		44.077	1732
43.877	29.75		44.097	1700
43.897	33.5		44.117	1704
43.917	35		44.137	1712
43.937	36.25		44.157	1686
43.957	29.75		44.177	1701
43.977	31		44.197	1680
43.997	31.25		44.217	1631
44.017	28.75		44.237	1661
44.037	30.5		44.257	1652
44.057	28.75		44.277	1632
44.077	29.5		44.297	1673
44.097	31.5		44.317	1651
44.117	27.75		44.337	1652
44.137	29		44.357	1650
44.157	33.25		44.377	1649
44.177	32.5		44.397	1609
44.197	32.75		44.417	1599
44.217	31.75		44.437	1594
44.237	35.25		44.457	1594
44.257	30		44.477	1590
44.277	28.5		44.497	1562
44.297	29.25		44.517	1593
44.317	35.25		44.537	1601
44.337	31.75		44.557	1540
44.357	35.25		44.577	1554
44.377	31		44.597	1607
44.397	35.5		44.617	1593
44.417	31.25		44.637	1591
44.437	27.25		44.657	1560
44.457	30.25		44.677	1548
44.477	26.5		44.697	1604
44.497	31.5		44.717	1591
44.517	37.75		44.737	1595
44.537	27.5		44.757	1576
44.557	31		44.777	1554
44.577	30		44.797	1561
44.597	24.5		44.817	1595
44.617	27.25		44.837	1604
44.637	32.5		44.857	1579
44.657	33.5		44.877	1570
44.677	31.25		44.897	1619
44.697	29.25		44.917	1608
44.717	35.5		44.937	1592
44.737	28.5		44.957	1601
44.757	29.25		44.977	1582
44.777	28.5		44.997	1548
44.797	30.25		45.017	1587
44.817	31		45.037	1614
44.837	27.75		45.057	1570
44.857	33.25		45.077	1535
44.877	35		45.097	1556
44.897	31.5		45.117	1583
44.917	33.25		45.137	1638
44.937	32.5		45.157	1634
44.957	31.5		45.177	1579
44.977	27		45.197	1588
44.997	37.25		45.217	1624
45.017	33.5		45.237	1627
45.037	25.25		45.257	1634
45.057	36		45.277	1600
45.077	30.5		45.297	1544
45.097	27.75		45.317	1558
45.117	28		45.337	1581
45.137	29		45.357	1585
45.157	29.75		45.377	1586
45.177	34.25		45.397	1575
45.197	26		45.417	1602
45.217	31		45.437	1568
45.237	31.5		45.457	1544
45.257	34.25		45.477	1575
45.277	36.5		45.497	1551
45.297	32.5		45.517	1586
45.317	29		45.537	1625
45.337	30.75		45.557	1600
45.357	38.75		45.577	1581
45.377	27.25		45.597	1570
45.397	35.5		45.617	1579
45.417	34		45.637	1599
45.437	29.75		45.657	1593
45.457	29.75		45.677	1564
45.477	36.5		45.697	1574
45.497	34.5		45.717	1557
45.517	24		45.737	1559
45.537	27		45.757	1569
45.557	35		45.777	1550
45.577	31		45.797	1557
45.597	29.5		45.817	1563
45.617	32		45.837	1578
45.637	33		45.857	1550
45.657	34.5		45.877	1552
45.677	33.75		45.897	1600
45.697	35		45.917	1601
45.717	30.75		45.937	1610
45.737	31.75		45.957	1581
45.757	37.25		45.977	1539
45.777	31		45.997	1585
45.797	29.25		46.017	1624
45.817	30.5		46.037	1601
45.837	32		46.057	1638
45.857	31		46.077	1637
45.877	30		46.097	1609
45.897	29.75		46.117	1628
45.917	34.25		46.137	1593
45.937	28		46.157	1564
45.957	34.25		46.177	1590
45.977	32.5		46.197	1615
45.997	28		46.217	1590
46.017	31.25		46.237	1578
46.037	33.25		46.257	1598
46.057	32.5		46.277	1598
46.077	28.5		46.297	1566
46.097	32.75		46.317	1572
46.117	34.75		46.337	1608
46.137	30.75		46.357	1604
46.157	30.25		46.377	1593
46.177	30.5		46.397	1583
46.197	30.25		46.417	1585
46.217	33.25		46.437	1626
46.237	35.75		46.457	1635
46.257	33.5		46.477	1598
46.277	37.5		46.497	1586
46.297	31		46.517	1592
46.317	32.25		46.537	1570
46.337	32.5		46.557	1582
46.357	28.75		46.577	1595
46.377	38		46.597	1552
46.397	32		46.617	1580
46.417	33.5		46.637	1559
46.437	37		46.657	1558
46.457	28.75		46.677	1573
46.477	33.75		46.697	1600
46.497	32.75		46.717	1664
46.517	33.25		46.737	1661
46.537	23.25		46.757	1603
46.557	31.5		46.777	1576
46.577	32		46.797	1616
46.597	33		46.817	1608
46.617	30.5		46.837	1542
46.637	30.5		46.857	1582
46.657	30		46.877	1616
46.677	29.75		46.897	1592
46.697	32.5		46.917	1574
46.717	31.25		46.937	1563
46.737	31.75		46.957	1578
46.757	28.5		46.977	1565
46.777	34.5		46.997	1588
46.797	35		47.017	1611
46.817	34.5		47.037	1605
46.837	33.25		47.057	1571
46.857	31.25		47.077	1573
46.877	33		47.097	1612
46.897	30.25		47.117	1604
46.917	31.5		47.137	1605
46.937	32.5		47.157	1585
46.957	35.25		47.177	1572
46.977	29.25		47.197	1570
46.997	28.75		47.217	1563
47.017	33.5		47.237	1572
47.037	32.25		47.257	1568
47.057	30.75		47.277	1568
47.077	35.25		47.297	1600
47.097	35		47.317	1575
47.117	35.25		47.337	1536
47.137	29.75		47.357	1541
47.157	33.25		47.377	1569
47.177	34.25		47.397	1566
47.197	31.5		47.417	1530
47.217	34		47.437	1503
47.237	40.75		47.457	1521
47.257	30.5		47.477	1574
47.277	36		47.497	1593
47.297	35.75		47.517	1557
47.317	36.75		47.537	1562
47.337	35.5		47.557	1596
47.357	32.25		47.577	1601
47.377	34.5		47.597	1584
47.397	29		47.617	1578
47.417	36.25		47.637	1595
47.437	39		47.657	1616
47.457	35.25		47.677	1655
47.477	33		47.697	1601
47.497	34.25		47.717	1554
47.517	35		47.737	1575
47.537	30.75		47.757	1565
47.557	43.25		47.777	1562
47.577	36.25		47.797	1581
47.597	33.25		47.817	1573
47.617	41		47.837	1531
47.637	38.75		47.857	1525
47.657	41.5		47.877	1541
47.677	30		47.897	1546
47.697	35		47.917	1526
47.717	34.5		47.937	1556
47.737	32.5		47.957	1564
47.757	37		47.977	1564
47.777	36.75		47.997	1575
47.797	38.25		48.017	1555
47.817	37.5		48.037	1541
47.837	37.5		48.057	1540
47.857	37.75		48.077	1556
47.877	39.5		48.097	1548
47.897	34.5		48.117	1592
47.917	39.5		48.137	1620
47.937	41.25		48.157	1571
47.957	36.75		48.177	1567
47.977	41.75		48.197	1576
47.997	33.25		48.217	1556
48.017	35.5		48.237	1565
48.037	34.25		48.257	1591
48.057	38.5		48.277	1589
48.077	36.25		48.297	1588
48.097	38.25		48.317	1567
48.117	37.25		48.337	1524
48.137	34		48.357	1524
48.157	40.5		48.377	1555
48.177	35.5		48.397	1567
48.197	41.25		48.417	1555
48.217	37.5		48.437	1522
48.237	37		48.457	1510
48.257	36.25		48.477	1527
48.277	42.75		48.497	1556
48.297	40.25		48.517	1572
48.317	32.75		48.537	1534
48.337	39.25		48.557	1515
48.357	35.75		48.577	1552
48.377	37		48.597	1601
48.397	36.5		48.617	1606
48.417	38		48.637	1585
48.437	38		48.657	1555
48.457	40.75		48.677	1541
48.477	37.25		48.697	1547
48.497	38.75		48.717	1557
48.517	35.25		48.737	1545
48.537	43		48.757	1542
48.557	45.25		48.777	1541
48.577	35.5		48.797	1546
48.597	43		48.817	1486
48.617	41		48.837	1490
48.637	46.75		48.857	1521
48.657	44.75		48.877	1507
48.677	39.25		48.897	1553
48.697	43.5		48.917	1565
48.717	40.75		48.937	1540
48.737	45		48.957	1518
48.757	46		48.977	1501
48.777	44.25		48.997	1514
48.797	47.25		49.017	1524
48.817	47		49.037	1526
48.837	42.75		49.057	1528
48.857	40.5		49.077	1542
48.877	45.25		49.097	1561
48.897	41.25		49.117	1552
48.917	46.25		49.137	1541
48.937	46.25		49.157	1535
48.957	50.5		49.177	1547
48.977	54		49.197	1556
48.997	48.75		49.217	1566
49.017	46		49.237	1554
49.037	44		49.257	1566
49.057	38.75		49.277	1537
49.077	46.25		49.297	1526
49.097	46.5		49.317	1550
49.117	49		49.337	1530
49.137	45.5		49.357	1545
49.157	46.5		49.377	1518
49.177	52.25		49.397	1482
49.197	48.25		49.417	1487
49.217	52.25		49.437	1572
49.237	48		49.457	1594
49.257	55.75		49.477	1578
49.277	51.5		49.497	1571
49.297	50.5		49.517	1572
49.317	52.5		49.537	1587
49.337	56		49.557	1587
49.357	59.25		49.577	1546
49.377	60.25		49.597	1547
49.397	61.25		49.617	1565
49.417	57.25		49.637	1581
49.437	66		49.657	1546
49.457	58.5		49.677	1525
49.477	59.75		49.697	1539
49.497	61.25		49.717	1561
49.517	60.25		49.737	1560
49.537	56.75		49.757	1562
49.557	63.5		49.777	1575
49.577	58.5		49.797	1564
49.597	64		49.817	1537
49.617	66.75		49.837	1575
49.637	70.25		49.857	1575
49.657	65.75		49.877	1539
49.677	71.25		49.897	1504
49.697	74.75		49.917	1549
49.717	67.75		49.937	1590
49.737	66.25		49.957	1547
49.757	66.5		49.977	1514
49.777	66.5		49.997	1546
49.797	70.75		50.017	1564
49.817	78.25		50.037	1553
49.837	80.5		50.057	1541
49.857	79.75		50.077	1538
49.877	79		50.097	1516
49.897	77.75		50.117	1513
49.917	80		50.137	1537
49.937	87.75		50.157	1576
49.957	85.75		50.177	1573
49.977	81.5		50.197	1556
49.997	90.5		50.217	1541
50.017	88.25		50.237	1504
50.037	95.5		50.257	1518
50.057	89.5		50.277	1569
50.077	87.5		50.297	1567
50.097	117.75		50.317	1546
50.117	105.5		50.337	1543
50.137	108.75		50.357	1507
50.157	118		50.377	1522
50.177	117.5		50.397	1565
50.197	119.25		50.417	1562
50.217	121		50.437	1558
50.237	114.75		50.457	1586
50.257	133.5		50.477	1585
50.277	125		50.497	1569
50.297	138.25		50.517	1544
50.317	132		50.537	1533
50.337	150		50.557	1575
50.357	142.25		50.577	1566
50.377	163.75		50.597	1551
50.397	165.75		50.617	1544
50.417	175		50.637	1543
50.437	171.75		50.657	1535
50.457	175.5		50.677	1545
50.477	179.5		50.697	1548
50.497	193.75		50.717	1558
50.517	205.25		50.737	1601
50.537	200.25		50.757	1582
50.557	220.5		50.777	1549
50.577	242.5		50.797	1537
50.597	242.75		50.817	1527
50.617	262.25		50.837	1532
50.637	266.5		50.857	1518
50.657	271.75		50.877	1551
50.677	303.5		50.897	1577
50.697	308.75		50.917	1552
50.717	331.5		50.937	1560
50.737	346.75		50.957	1571
50.757	370		50.977	1571
50.777	377.25		50.997	1584
50.797	389		51.017	1559
50.817	424.5		51.037	1543
50.837	444.25		51.057	1543
50.857	479.25		51.077	1548
50.877	483.25		51.097	1573
50.897	554.75		51.117	1545
50.917	542.25		51.137	1526
50.937	618.5		51.157	1550
50.957	601.25		51.177	1529
50.977	640.5		51.197	1577
50.997	673.5		51.217	1619
51.017	686.25		51.237	1587
51.037	752.25		51.257	1573
51.057	748.75		51.277	1566
51.077	818		51.297	1559
51.097	842.5		51.317	1568
51.117	872.25		51.337	1585
51.137	929.75		51.357	1577
51.157	937.25		51.377	1543
51.177	964.25		51.397	1538
51.197	972.75		51.417	1588
51.217	991.25		51.437	1580
51.237	1035.75		51.457	1582
51.257	1008.25		51.477	1581
51.277	1069.25		51.497	1604
51.297	1071.5		51.517	1586
51.317	1066.75		51.537	1526
51.337	1028.75		51.557	1550
51.357	1032.75		51.577	1540
51.377	995.5		51.597	1558
51.397	990		51.617	1614
51.417	940		51.637	1686
51.437	947.25		51.657	1613
51.457	890		51.677	1613
51.477	872.5		51.697	1623
51.497	826.25		51.717	1625
51.517	818.75		51.737	1651
51.537	773.25		51.757	1587
51.557	747.25		51.777	1577
51.577	696		51.797	1566
51.597	691.75		51.817	1586
51.617	638		51.837	1603
51.637	630.5		51.857	1635
51.657	577.25		51.877	1653
51.677	545		51.897	1586
51.697	554.25		51.917	1601
51.717	503.25		51.937	1580
51.737	453.5		51.957	1606
51.757	461.75		51.977	1629
51.777	422.75		51.997	1601
51.797	404.25		52.017	1611
51.817	395.5		52.037	1584
51.837	384.5		52.057	1610
51.857	373.25		52.077	1634
51.877	332		52.097	1600
51.897	327.75		52.117	1661
51.917	301.5		52.137	1649
51.937	291		52.157	1576
51.957	291.5		52.177	1635
51.977	263.25		52.197	1640
51.997	256.75		52.217	1610
52.017	236.25		52.237	1612
52.037	234		52.257	1638
52.057	232.25		52.277	1663
52.077	220.25		52.297	1636
52.097	210.5		52.317	1620
52.117	208.25		52.337	1670
52.137	187		52.357	1657
52.157	187.25		52.377	1623
52.177	190.5		52.397	1652
52.197	175.25		52.417	1674
52.217	165.25		52.437	1733
52.237	167.25		52.457	1694
52.257	161.75		52.477	1739
52.277	154.5		52.497	1728
52.297	134.25		52.517	1773
52.317	148.25		52.537	1773
52.337	119.75		52.557	1750
52.357	139.5		52.577	1757
52.377	133.75		52.597	1800
52.397	129		52.617	1763
52.417	118.5		52.637	1777
52.437	114		52.657	1886
52.457	109		52.677	1944
52.477	120.75		52.697	2003
52.497	108.25		52.717	1996
52.517	105.75		52.737	2045
52.537	106.5		52.757	2225
52.557	106.75		52.777	2359
52.577	89.5		52.797	2495
52.597	95		52.817	2580
52.617	91		52.837	2752
52.637	93		52.857	2958
52.657	101.75		52.877	3227
52.677	89		52.897	3587
52.697	92.25		52.917	3838
52.717	88.75		52.937	4245
52.737	94.75		52.957	4542
52.757	83		52.977	4764
52.777	88.25		52.997	5059
52.797	78.25		53.017	5193
52.817	86		53.037	5224
52.837	75		53.057	5234
52.857	83.5		53.077	5195
52.877	81.25		53.097	5120
52.897	79		53.117	4945
52.917	80.75		53.137	4749
52.937	79.5		53.157	4493
52.957	68.75		53.177	4306
52.977	72		53.197	4125
52.997	79.75		53.217	3833
53.017	72.25		53.237	3569
53.037	67.5		53.257	3312
53.057	71.5		53.277	3155
53.077	82.5		53.297	2933
53.097	72		53.317	2721
53.117	72		53.337	2524
53.137	73.75		53.357	2418
53.157	79		53.377	2368
53.177	79		53.397	2284
53.197	81.25		53.417	2212
53.217	76.25		53.437	2165
53.237	64		53.457	2066
53.257	72.75		53.477	2003
53.277	70.5		53.497	1914
53.297	79.5		53.517	1923
53.317	79.75		53.537	1902
53.337	74.75		53.557	1876
53.357	73.25		53.577	1870
53.377	70.25		53.597	1836
53.397	77.5		53.617	1803
53.417	76.5		53.637	1773
53.437	79.5		53.657	1727
53.457	82.75		53.677	1775
53.477	78.75		53.697	1783
53.497	74.5		53.717	1771
53.517	85.25		53.737	1731
53.537	82.25		53.757	1736
53.557	90.25		53.777	1714
53.577	87.75		53.797	1650
53.597	87.5		53.817	1689
53.617	89.25		53.837	1682
53.637	91		53.857	1733
53.657	82.5		53.877	1713
53.677	88.75		53.897	1694
53.697	97		53.917	1690
53.717	95.75		53.937	1668
53.737	101.5		53.957	1647
53.757	102		53.977	1609
53.777	91.25		53.997	1651
53.797	105.5		54.017	1665
53.817	102		54.037	1695
53.837	124.75		54.057	1647
53.857	109.25		54.077	1668
53.877	103		54.097	1664
53.897	110.75		54.117	1630
53.917	116.5		54.137	1677
53.937	123.5		54.157	1726
53.957	122.5		54.177	1699
53.977	129.75		54.197	1712
53.997	143		54.217	1636
54.017	124.75		54.237	1698
54.037	141.25		54.257	1674
54.057	132.25		54.277	1645
54.077	143.75		54.297	1687
54.097	147.75		54.317	1647
54.117	143		54.337	1643
54.137	144.5		54.357	1590
54.157	160.5		54.377	1634
54.177	154		54.397	1629
54.197	149.75		54.417	1664
54.217	157.75		54.437	1646
54.237	149.75		54.457	1654
54.257	151		54.477	1609
54.277	148.5		54.497	1654
54.297	153		54.517	1653
54.317	145.5		54.537	1714
54.337	152		54.557	1632
54.357	145.25		54.577	1644
54.377	143.5		54.597	1644
54.397	141.75		54.617	1647
54.417	139		54.637	1626
54.437	154.75		54.657	1652
54.457	144.75		54.677	1672
54.477	127.25		54.697	1640
54.497	128.25		54.717	1649
54.517	123.25		54.737	1628
54.537	120.5		54.757	1621
54.557	116.5		54.777	1646
54.577	109		54.797	1694
54.597	112.75		54.817	1647
54.617	105.25		54.837	1683
54.637	97.25		54.857	1671
54.657	107.75		54.877	1724
54.677	96.25		54.897	1685
54.697	93.75		54.917	1680
54.717	97.75		54.937	1711
54.737	83		54.957	1709
54.757	82		54.977	1671
54.777	85.75		54.997	1663
54.797	88.25		55.017	1680
54.817	75.75		55.037	1725
54.837	78		55.057	1663
54.857	68.25		55.077	1642
54.877	63		55.097	1645
54.897	72.75		55.117	1688
54.917	64.25		55.137	1665
54.937	68		55.157	1682
54.957	60.5		55.177	1722
54.977	67		55.197	1724
54.997	59.25		55.217	1674
55.017	57.75		55.237	1673
55.037	59.25		55.257	1709
55.057	58.75		55.277	1708
55.077	62.5		55.297	1690
55.097	51.75		55.317	1631
55.117	61.75		55.337	1637
55.137	57.5		55.357	1702
55.157	53.5		55.377	1690
55.177	61.75		55.397	1732
55.197	55.25		55.417	1760
55.217	53.5		55.437	1797
55.237	52.75		55.457	1793
55.257	54.75		55.477	1755
55.277	47		55.497	1801
55.297	54		55.517	1802
55.317	56.25		55.537	1789
55.337	45.25		55.557	1775
55.357	55		55.577	1820
55.377	50.5		55.597	1795
55.397	46		55.617	1843
55.417	51.5		55.637	1880
55.437	52.25		55.657	1866
55.457	43.25		55.677	1917
55.477	54.25		55.697	1901
55.497	51.5		55.717	1947
55.517	41.25		55.737	1964
55.537	47.75		55.757	1939
55.557	54		55.777	1995
55.577	46.5		55.797	2066
55.597	46.75		55.817	2056
55.617	46.25		55.837	2056
55.637	42.25		55.857	2103
55.657	47.5		55.877	2126
55.677	46.5		55.897	2259
55.697	44.25		55.917	2302
55.717	45.25		55.937	2292
55.737	39		55.957	2314
55.757	41.75		55.977	2366
55.777	46.25		55.997	2436
55.797	46		56.017	2487
55.817	50.75		56.037	2426
55.837	42.5		56.057	2388
55.857	46.5		56.077	2403
55.877	44		56.097	2318
55.897	48.5		56.117	2324
55.917	46.25		56.137	2272
55.937	39		56.157	2190
55.957	48.25		56.177	2163
55.977	43.5		56.197	2144
55.997	48.75		56.217	2082
56.017	45.25		56.237	2076
56.037	46.5		56.257	2015
56.057	45.25		56.277	1973
56.077	44.75		56.297	1967
56.097	44.25		56.317	1911
56.117	47		56.337	1866
56.137	42		56.357	1876
56.157	46		56.377	1835
56.177	46.25		56.397	1805
56.197	40.75		56.417	1836
56.217	49.25		56.437	1823
56.237	49.25		56.457	1828
56.257	40.75		56.477	1822
56.277	44.5		56.497	1786
56.297	50.25		56.517	1757
56.317	49.5		56.537	1774
56.337	50.5		56.557	1769
56.357	45		56.577	1719
56.377	44.5		56.597	1678
56.397	50		56.617	1713
56.417	51.75		56.637	1744
56.437	48.75		56.657	1707
56.457	51.75		56.677	1732
56.477	48.25		56.697	1719
56.497	46		56.717	1744
56.517	49.75		56.737	1670
56.537	51.5		56.757	1709
56.557	57.75		56.777	1684
56.577	51.5		56.797	1671
56.597	53.5		56.817	1746
56.617	57.5		56.837	1691
56.637	59.75		56.857	1659
56.657	60.5		56.877	1653
56.677	57.25		56.897	1611
56.697	57.75		56.917	1654
56.717	63.75		56.937	1689
56.737	50.25		56.957	1686
56.757	55		56.977	1704
56.777	60		56.997	1705
56.797	56.75		57.017	1738
56.817	68.75		57.037	1676
56.837	65		57.057	1724
56.857	53.25		57.077	1672
56.877	66		57.097	1710
56.897	61.75		57.117	1708
56.917	66.25		57.137	1710
56.937	69.5		57.157	1635
56.957	72.25		57.177	1664
56.977	72.5		57.197	1673
56.997	67.75		57.217	1672
57.017	78		57.237	1700
57.037	67.25		57.257	1658
57.057	81		57.277	1708
57.077	80.25		57.297	1653
57.097	68.75		57.317	1668
57.117	74		57.337	1677
57.137	73.5		57.357	1680
57.157	72.5		57.377	1671
57.177	76.75		57.397	1717
57.197	80		57.417	1704
57.217	87.5		57.437	1651
57.237	72.5		57.457	1616
57.257	82.5		57.477	1624
57.277	78.25		57.497	1664
57.297	71		57.517	1692
57.317	85.5		57.537	1651
57.337	80.25		57.557	1660
57.357	89		57.577	1672
57.377	67		57.597	1711
57.397	86.75		57.617	1639
57.417	83.75		57.637	1714
57.437	80.75		57.657	1638
57.457	79		57.677	1635
57.477	75.25		57.697	1631
57.497	75		57.717	1587
57.517	75.25		57.737	1681
57.537	73.5		57.757	1764
57.557	85.25		57.777	1685
57.577	83.5		57.797	1697
57.597	73.5		57.817	1725
57.617	76.25		57.837	1734
57.637	69.25		57.857	1686
57.657	75.75		57.877	1689
57.677	70.75		57.897	1680
57.697	73		57.917	1684
57.717	68		57.937	1682
57.737	85		57.957	1676
57.757	74.25		57.977	1709
57.777	74		57.997	1695
57.797	70.25		58.017	1662
57.817	76		58.037	1714
57.837	68		58.057	1693
57.857	63.5		58.077	1675
57.877	69.5		58.097	1710
57.897	68.75		58.117	1709
57.917	70.5		58.137	1704
57.937	61.25		58.157	1711
57.957	56.75		58.177	1656
57.977	65.25		58.197	1674
57.997	60		58.217	1652
58.017	48		58.237	1738
58.037	55.5		58.257	1689
58.057	67.5		58.277	1645
58.077	61.25		58.297	1651
58.097	53.5		58.317	1696
58.117	50		58.337	1746
58.137	49.25		58.357	1764
58.157	61.25		58.377	1697
58.177	50.25		58.397	1707
58.197	58.25		58.417	1729
58.217	51.25		58.437	1652
58.237	53.5		58.457	1698
58.257	57.75		58.477	1679
58.277	49.75		58.497	1678
58.297	50.5		58.517	1725
58.317	47.25		58.537	1714
58.337	46.25		58.557	1735
58.357	48.25		58.577	1703
58.377	58.25		58.597	1731
58.397	49.5		58.617	1749
58.417	49		58.637	1676
58.437	44.75		58.657	1752
58.457	50.5		58.677	1711
58.477	50.25		58.697	1695
58.497	50.75		58.717	1634
58.517	48		58.737	1673
58.537	46.25		58.757	1666
58.557	41.75		58.777	1671
58.577	50		58.797	1711
58.597	48.25		58.817	1684
58.617	45		58.837	1658
58.637	47.25		58.857	1704
58.657	41.25		58.877	1727
58.677	46.5		58.897	1695
58.697	44.75		58.917	1702
58.717	48.5		58.937	1682
58.737	42.5		58.957	1706
58.757	40.25		58.977	1700
58.777	46.75		58.997	1739
58.797	42.75		59.017	1677
58.817	44.25		59.037	1669
58.837	44		59.057	1756
58.857	49.25		59.077	1716
58.877	48		59.097	1735
58.897	44.5		59.117	1780
58.917	46		59.137	1744
58.937	41.25		59.157	1694
58.957	40.5		59.177	1691
58.977	42		59.197	1721
58.997	44.5		59.217	1733
59.017	46.25		59.237	1748
59.037	39.5		59.257	1693
59.057	46.5		59.277	1744
59.077	47.25		59.297	1729
59.097	38.5		59.317	1672
59.117	48.75		59.337	1669
59.137	44.75		59.357	1727
59.157	40.5		59.377	1670
59.177	49		59.397	1667
59.197	43		59.417	1741
59.217	42.25		59.437	1746
59.237	43.5		59.457	1734
59.257	48.75		59.477	1715
59.277	47.75		59.497	1723
59.297	49.25		59.517	1712
59.317	40.5		59.537	1723
59.337	38.5		59.557	1719
59.357	43.25		59.577	1724
59.377	45.75		59.597	1721
59.397	43.25		59.617	1703
59.417	47		59.637	1648
59.437	43.75		59.657	1700
59.457	46.25		59.677	1769
59.477	43.75		59.697	1808
59.497	49.5		59.717	1757
59.517	48		59.737	1741
59.537	44		59.757	1772
59.557	44.5		59.777	1768
59.577	49		59.797	1800
59.597	51		59.817	1734
59.617	43.25		59.837	1687
59.637	46.25		59.857	1746
59.657	51.5		59.877	1787
59.677	51		59.897	1774
59.697	46.75		59.917	1666
59.717	48.5		59.937	1631
59.737	43.75		59.957	1709
59.757	43.25		59.977	1767
59.777	47		59.997	1707
59.797	50.25		60.017	1718
59.817	47.5		60.037	1740
59.837	50.5		60.057	1722
59.857	46		60.077	1689
59.877	52		60.097	1673
59.897	58.5		60.117	1727
59.917	49.25		60.137	1730
59.937	54.25		60.157	1736
[truncated: 1,504 more rows]

## Sheet: Fig.3e
Fig.3e
	L-CTD		D-CTD
Wavelength (nm）	CD（mdeg)	Abs	CD（mdeg)	Abs
800	-129.605	1.20993	165.611	1.30401
799.5	-131.3	1.21092	164.199	1.3055
799	-130.743	1.21174	164.012	1.30678
798.5	-130.965	1.21252	163.164	1.30838
798	-131.485	1.21353	163.749	1.3098
797.5	-130.348	1.21458	162.96	1.31112
797	-130.19	1.2151	162.785	1.312
796.5	-130.255	1.21539	163.445	1.31286
796	-130.284	1.21557	162.372	1.31331
795.5	-130.615	1.21585	162.266	1.31379
795	-130.144	1.21626	162.532	1.31413
794.5	-130.309	1.2167	163.374	1.31425
794	-128.861	1.21743	163.188	1.31439
793.5	-129.941	1.2179	161.614	1.31449
793	-130.059	1.21884	162.474	1.31417
792.5	-130.605	1.2195	162.313	1.3146
792	-130.703	1.22033	163.004	1.31502
791.5	-129.452	1.22129	163.123	1.31534
791	-129.162	1.22203	164.86	1.31578
790.5	-127.236	1.22216	166.067	1.31595
790	-126.062	1.22248	165.501	1.31619
789.5	-126.871	1.22284	165.431	1.31643
789	-126.737	1.22313	165.173	1.31655
788.5	-127.706	1.22365	165.373	1.31651
788	-127.608	1.22392	165.849	1.31686
787.5	-127.429	1.22457	165.795	1.31718
787	-127.309	1.22517	166.08	1.31756
786.5	-127.087	1.22605	165.786	1.31757
786	-128.055	1.22685	165.431	1.31769
785.5	-127.897	1.22769	167.216	1.31781
785	-127.347	1.22793	167.18	1.31847
784.5	-127.036	1.22835	166.429	1.31855
784	-125.966	1.22828	166.948	1.31845
783.5	-127.664	1.22852	166.903	1.31857
783	-127.119	1.22889	165.994	1.31827
782.5	-127.704	1.22933	165.716	1.31759
782	-128.977	1.2298	165.923	1.3166
781.5	-129.376	1.23	167.112	1.3155
781	-128.751	1.23067	166.779	1.31444
780.5	-127.282	1.23145	167.083	1.31322
780	-127.364	1.23204	166.917	1.31229
779.5	-128.428	1.23278	167.769	1.31163
779	-128.224	1.23353	167.761	1.31165
778.5	-128.387	1.23443	168.221	1.31263
778	-127.49	1.23546	168.784	1.31385
777.5	-127.13	1.23695	168.356	1.31558
777	-126.922	1.23858	168.271	1.31746
776.5	-127.284	1.24039	168.77	1.31928
776	-126.411	1.24292	168.221	1.32113
775.5	-125.592	1.24519	167.902	1.323
775	-125.724	1.24694	168.508	1.32516
774.5	-125.214	1.24884	167.94	1.3274
774	-124.436	1.25087	167.997	1.33029
773.5	-122.875	1.25289	167.938	1.33286
773	-122.71	1.2544	167.777	1.33548
772.5	-123.437	1.25587	168.519	1.3381
772	-123.241	1.25781	168.238	1.34055
771.5	-122.015	1.259	167.878	1.343
771	-121.371	1.25978	167.672	1.34449
770.5	-121.707	1.26032	168.471	1.34518
770	-120.978	1.26071	168.515	1.34506
769.5	-120.459	1.26083	168.27	1.34462
769	-120.154	1.26087	168.826	1.34426
768.5	-120.021	1.26075	169.331	1.34369
768	-119.918	1.2607	169.648	1.34321
767.5	-120.803	1.26056	169.152	1.34247
767	-120.396	1.26077	168.67	1.34227
766.5	-120.657	1.26119	168.983	1.34228
766	-121.198	1.26164	168.666	1.34227
765.5	-120.972	1.26234	168.487	1.34253
765	-120.642	1.26286	168.004	1.34306
764.5	-120.456	1.26327	168.455	1.3435
764	-119.888	1.26336	169.588	1.34396
763.5	-119.774	1.26377	169.455	1.34418
763	-119.414	1.26437	169.863	1.3446
762.5	-118.642	1.26516	169.408	1.3454
762	-118.93	1.26586	168.625	1.34682
761.5	-118.86	1.26667	168.805	1.34802
761	-119.194	1.26739	168.731	1.34881
760.5	-118.565	1.26811	168.461	1.34953
760	-118.267	1.26854	168.925	1.3501
759.5	-118.203	1.26892	169.317	1.35102
759	-118.121	1.26983	169.363	1.35229
758.5	-117.75	1.27086	169.556	1.35305
758	-117.677	1.27136	169.575	1.35397
757.5	-117.707	1.27196	169.309	1.35487
757	-117.364	1.27283	169.334	1.35532
756.5	-117.795	1.27387	169.21	1.35598
756	-117.375	1.27465	168.679	1.35651
755.5	-117.072	1.27565	168.713	1.35739
755	-117.234	1.27654	168.875	1.35784
754.5	-117.035	1.27777	169.157	1.35839
754	-117.12	1.27868	169.055	1.35858
753.5	-116.399	1.27926	169.624	1.35842
753	-116.451	1.27987	170.128	1.35892
752.5	-115.974	1.28034	169.898	1.35969
752	-116.217	1.28134	169.666	1.36067
751.5	-115.91	1.28234	169.211	1.36174
751	-115.799	1.28327	169.23	1.36254
750.5	-116.274	1.2838	169.657	1.36347
750	-115.721	1.2843	169.508	1.36383
749.5	-115.405	1.28502	169.433	1.36423
749	-115.803	1.2852	169.991	1.36487
748.5	-115.798	1.28531	170.269	1.36563
748	-115.462	1.28627	170.554	1.36554
747.5	-114.906	1.28707	170.801	1.36624
747	-115.294	1.28798	170.686	1.36665
746.5	-115.064	1.28858	170.272	1.36732
746	-114.926	1.28973	169.846	1.36808
745.5	-114.354	1.29111	169.819	1.36925
745	-114.121	1.29221	169.908	1.37031
744.5	-113.754	1.29332	169.353	1.37101
744	-113.331	1.29431	169.941	1.37165
743.5	-113.503	1.29535	170.715	1.37266
743	-112.702	1.29639	171.088	1.37328
742.5	-112.46	1.2972	170.611	1.37411
742	-111.855	1.29843	170.574	1.37516
741.5	-111.466	1.29998	171.24	1.37633
741	-110.595	1.3013	170.977	1.37731
740.5	-110.118	1.30241	170.971	1.37891
740	-110.117	1.30362	170.409	1.38038
739.5	-109.937	1.30442	169.921	1.38161
739	-109.51	1.30543	169.283	1.38298
738.5	-108.535	1.30665	169.593	1.38423
738	-108.466	1.30748	170.127	1.38552
737.5	-107.918	1.30765	170.649	1.38675
737	-108.308	1.30805	171.203	1.38789
736.5	-108.013	1.30871	170.529	1.38889
736	-107.581	1.30956	170.621	1.38972
735.5	-106.864	1.31022	170.668	1.39021
735	-106.579	1.31074	169.932	1.39057
734.5	-105.755	1.31106	170.346	1.39134
734	-105.706	1.31159	170.537	1.39226
733.5	-105.948	1.31248	170.759	1.39302
733	-105.577	1.31271	170.497	1.39353
732.5	-105.669	1.3134	171.07	1.39413
732	-105.408	1.31376	170.947	1.39434
731.5	-104.539	1.3143	171.887	1.39479
731	-104.556	1.31482	171.928	1.39555
730.5	-104.323	1.31544	172.475	1.39566
730	-104.531	1.31558	172.362	1.39601
729.5	-104.401	1.31558	172.217	1.39638
729	-103.939	1.31591	171.665	1.39676
728.5	-103.829	1.31681	171.186	1.39729
728	-103.541	1.31793	171.075	1.39792
727.5	-103.644	1.31895	171.487	1.39901
727	-104.143	1.31981	171.534	1.39971
726.5	-103.698	1.32129	171.481	1.40095
726	-103.629	1.32277	171.6	1.40186
725.5	-103.152	1.32374	171.645	1.40237
725	-102.868	1.32466	171.176	1.40344
724.5	-102.56	1.32598	171.117	1.40416
724	-101.794	1.32764	170.779	1.40487
723.5	-101.481	1.32903	170.408	1.40564
723	-100.976	1.33052	170.492	1.40692
722.5	-100.973	1.33194	170.334	1.40815
722	-100.881	1.3335	170.085	1.40968
721.5	-99.8412	1.33486	169.774	1.41113
721	-99.8619	1.33647	169.693	1.41242
720.5	-99.3886	1.33757	169.259	1.41343
720	-98.9118	1.33798	169.357	1.41439
719.5	-98.2231	1.33857	169.095	1.41515
719	-97.1146	1.33953	168.87	1.41633
718.5	-96.2408	1.34009	168.969	1.41726
718	-96.1362	1.34103	168.629	1.41841
717.5	-95.5799	1.34167	168.514	1.41955
717	-95.237	1.34244	168.715	1.42031
716.5	-94.8484	1.34305	169.079	1.42139
716	-94.327	1.34345	169.328	1.42221
715.5	-94.0441	1.34426	169.429	1.4231
715	-93.2207	1.34467	169.795	1.42368
714.5	-93.1303	1.34504	170.225	1.42413
714	-92.7908	1.34542	169.997	1.42487
713.5	-92.3599	1.34609	169.77	1.42531
713	-92.1341	1.34689	169.959	1.42599
712.5	-91.532	1.34782	169.897	1.42659
712	-90.7024	1.34861	170.674	1.42726
711.5	-89.946	1.34964	170.648	1.42787
711	-89.5388	1.35065	170.504	1.42841
710.5	-90.0296	1.35136	170.333	1.42876
710	-90.4627	1.35209	170.466	1.42932
709.5	-89.8651	1.35263	170.707	1.42966
709	-89.6178	1.35343	170.317	1.43023
708.5	-89.5313	1.35459	170.53	1.43103
708	-88.7085	1.35515	170.118	1.43237
707.5	-88.8458	1.35608	169.994	1.43322
707	-88.5452	1.35663	169.821	1.43431
706.5	-88.5521	1.35725	169.561	1.43518
706	-87.9103	1.35796	169.45	1.43585
705.5	-87.355	1.35849	169.188	1.43634
705	-86.9579	1.3592	169.242	1.43712
704.5	-86.3467	1.35997	169.182	1.43766
704	-86.0192	1.36079	168.804	1.43809
703.5	-86.1124	1.36195	169.185	1.43877
703	-85.7427	1.36288	169.4	1.43972
702.5	-84.7779	1.36377	169.784	1.44074
702	-84.3126	1.3649	169.141	1.44202
701.5	-83.9378	1.36629	169.057	1.4429
701	-83.2115	1.36771	169.624	1.44408
700.5	-82.9004	1.36887	169.458	1.44506
700	-82.2478	1.3699	169.696	1.44578
699.5	-81.6305	1.37097	169.857	1.4467
699	-81.1896	1.3725	169.493	1.44752
698.5	-80.7148	1.3737	169.57	1.44896
698	-80.7249	1.37471	169.85	1.4502
697.5	-80.5684	1.37628	169.96	1.45173
697	-80.172	1.3773	170.035	1.45241
696.5	-80.0125	1.37838	170.143	1.45345
696	-79.984	1.37975	170.437	1.45458
695.5	-79.508	1.38094	170.471	1.45592
695	-79.242	1.38207	170.345	1.45749
694.5	-78.5122	1.38314	170.172	1.45899
694	-77.723	1.38408	170.249	1.46007
693.5	-76.6688	1.38513	170.1	1.46155
693	-76.3592	1.3863	169.908	1.46295
692.5	-76.3906	1.38738	169.745	1.46418
692	-75.8033	1.38818	169.913	1.4653
691.5	-75.3715	1.38939	169.991	1.46684
691	-75.0313	1.39019	170.256	1.46833
690.5	-74.647	1.39071	169.809	1.46957
690	-73.7735	1.39179	169.787	1.47072
689.5	-73.1125	1.39293	169.788	1.47183
689	-72.5359	1.39412	169.749	1.47305
688.5	-71.7747	1.39542	169.712	1.47427
688	-71.3152	1.39613	169.829	1.47545
687.5	-70.5137	1.39697	169.362	1.47699
687	-70.0512	1.39782	169.543	1.47814
686.5	-69.522	1.39871	169.587	1.47887
686	-69.5635	1.39981	169.539	1.47962
685.5	-69.1533	1.40088	169.427	1.48097
685	-69.1195	1.40184	169.533	1.48195
684.5	-67.9908	1.4027	169.605	1.48258
684	-67.3264	1.40341	169.347	1.48352
683.5	-66.7545	1.4045	168.896	1.48484
683	-66.3409	1.40603	168.68	1.48574
682.5	-66.1679	1.40772	168.396	1.48657
682	-66.1676	1.40909	168.516	1.48768
681.5	-65.7141	1.41014	168.287	1.48869
681	-64.798	1.41103	168.33	1.49003
680.5	-64.0538	1.41185	168.325	1.49075
680	-63.7348	1.41297	167.711	1.49205
679.5	-63.5994	1.41417	167.889	1.49337
679	-63.1008	1.41557	168.102	1.49453
678.5	-62.5262	1.41684	167.434	1.49554
678	-62.1424	1.41796	167.262	1.49689
677.5	-61.9082	1.41871	167.262	1.49831
677	-61.4916	1.41972	167.141	1.4995
676.5	-61.0185	1.42078	166.993	1.50137
676	-60.8135	1.42185	166.533	1.50263
675.5	-60.3096	1.42283	166.42	1.50348
675	-60.0327	1.42356	166.541	1.50452
674.5	-59.3354	1.42446	166.499	1.50593
674	-58.7265	1.42554	166.272	1.50718
673.5	-57.9801	1.42704	166.077	1.50866
673	-57.7829	1.42839	165.937	1.51008
672.5	-57.4451	1.42988	165.985	1.51165
672	-56.4448	1.43127	166.178	1.5131
671.5	-55.5836	1.43243	166.128	1.51418
671	-55.065	1.43363	165.654	1.51555
670.5	-54.4164	1.43483	165.588	1.51724
670	-53.7238	1.43636	165.359	1.51868
669.5	-52.8295	1.4377	165.244	1.51959
669	-51.9992	1.43889	165.134	1.52095
668.5	-51.5553	1.44001	164.919	1.5215
668	-51.0771	1.44063	164.596	1.52266
667.5	-50.6836	1.44202	164.759	1.5241
667	-49.9591	1.44338	164.228	1.52527
666.5	-49.3738	1.44495	164.366	1.5266
666	-48.6103	1.44603	164.425	1.52773
665.5	-47.9943	1.44707	164.458	1.52821
665	-47.1232	1.44809	164.271	1.52911
664.5	-46.7433	1.44924	164.199	1.53003
664	-45.8572	1.45034	163.803	1.53097
663.5	-44.9586	1.45177	163.631	1.53204
663	-44.5427	1.45314	163.317	1.53324
662.5	-43.671	1.45457	163.118	1.53386
662	-42.7557	1.45589	163.011	1.53481
661.5	-42.2952	1.45744	162.902	1.53606
661	-42.0233	1.4587	162.536	1.53719
660.5	-41.2226	1.46004	162.376	1.53855
660	-40.4438	1.46166	162.493	1.53999
659.5	-39.2382	1.46321	162.499	1.54113
659	-38.1907	1.46442	162.553	1.54258
658.5	-37.6093	1.46554	162.143	1.54345
658	-36.4917	1.46652	161.815	1.54487
657.5	-35.7429	1.46784	161.669	1.54655
657	-35.1995	1.46933	161.241	1.54837
656.5	-34.4621	1.47049	161.047	1.55003
656	-33.8076	1.47229	161.077	1.5512
655.5	-33.5331	1.47348	160.718	1.55264
655	-32.9768	1.47481	160.404	1.55412
654.5	-32.1882	1.47616	160.274	1.55507
654	-31.3642	1.47725	160.515	1.55664
653.5	-30.5751	1.47831	160.098	1.55813
653	-29.0866	1.47957	159.859	1.55985
652.5	-27.9946	1.48067	159.921	1.56128
652	-27.1396	1.4815	159.34	1.56255
651.5	-26.3585	1.48246	159.043	1.56391
651	-25.7008	1.48356	158.399	1.56513
650.5	-25.2302	1.48486	158.36	1.56689
650	-24.5653	1.48645	158.391	1.56827
649.5	-24.0165	1.48788	158.229	1.56965
649	-22.9495	1.48944	158.373	1.57108
648.5	-22.0418	1.49069	158.174	1.5726
648	-21.5635	1.49196	157.81	1.57412
647.5	-20.6291	1.49337	157.624	1.57572
647	-19.7966	1.49434	157.353	1.57712
646.5	-18.7922	1.4956	157.303	1.57868
646	-18.4596	1.49716	156.857	1.58007
645.5	-17.9916	1.49876	156.641	1.58171
645	-17.6639	1.50019	156.472	1.58286
644.5	-17.1102	1.50178	156.24	1.58409
644	-16.3941	1.50348	156.221	1.58535
643.5	-15.7997	1.50553	156.466	1.58669
643	-15.0786	1.50716	156.205	1.58848
642.5	-14.1534	1.50858	155.649	1.58954
642	-12.8067	1.50976	155.403	1.59135
641.5	-12.2413	1.51106	154.968	1.59257
641	-11.4093	1.51243	154.512	1.59376
640.5	-10.6967	1.51402	154.122	1.59474
640	-9.48936	1.51509	154	1.59626
639.5	-8.73899	1.51593	154.021	1.59765
639	-7.84747	1.51709	153.819	1.59916
638.5	-6.83404	1.51846	153.708	1.6009
638	-6.13071	1.51994	153.666	1.60258
637.5	-5.13674	1.52127	153.256	1.60389
637	-4.09952	1.52271	153.159	1.60514
636.5	-3.26517	1.52433	152.774	1.60695
636	-2.0156	1.52571	152.476	1.6081
635.5	-1.11895	1.52745	152.048	1.60954
635	-0.30997	1.52848	152.012	1.61147
634.5	0.78856	1.52987	151.871	1.61282
634	2.26515	1.53116	152.119	1.61436
633.5	2.78016	1.53244	151.796	1.61538
633	3.7942	1.53349	151.401	1.61671
632.5	4.95824	1.53459	150.963	1.61868
632	5.83071	1.5358	150.815	1.62051
631.5	6.8932	1.53744	150.243	1.6221
631	7.97036	1.53909	150.044	1.62372
630.5	9.19689	1.54067	149.469	1.62524
630	9.93196	1.542	149.132	1.62665
629.5	11.2372	1.54362	148.551	1.62809
629	12.3281	1.54502	148.197	1.62982
628.5	13.5483	1.54628	147.744	1.63144
628	14.3429	1.54734	147.576	1.63281
627.5	15.2134	1.54883	147.064	1.6349
627	15.8701	1.55056	147.248	1.6363
626.5	16.8412	1.55244	146.693	1.63788
626	17.6208	1.5545	146.051	1.63904
625.5	18.2002	1.5567	145.489	1.64124
625	19.7233	1.55881	145.332	1.64321
624.5	20.9283	1.5605	145.233	1.64484
624	21.9962	1.56237	145.014	1.64647
623.5	22.8341	1.56398	144.625	1.64821
623	23.5634	1.5655	144.145	1.6499
622.5	24.5449	1.56722	143.907	1.65138
622	25.381	1.56882	143.481	1.65288
621.5	26.7997	1.57035	142.921	1.65415
621	27.9079	1.57188	142.828	1.65586
620.5	28.8624	1.57338	142.183	1.65744
620	29.57	1.57511	141.936	1.65848
619.5	30.5073	1.57672	141.531	1.66048
619	31.5323	1.57816	141.458	1.6622
618.5	33.1125	1.57969	141.04	1.66411
618	34.5304	1.58072	140.618	1.66593
617.5	35.4108	1.58192	140.499	1.66779
617	36.3823	1.58311	140.225	1.66972
616.5	37.4642	1.58507	139.804	1.67134
616	38.5084	1.58688	139.351	1.67282
615.5	39.2456	1.58918	138.641	1.67471
615	40.3128	1.59087	138.309	1.67655
614.5	41.5951	1.59241	138.021	1.67835
614	43.1128	1.5945	137.451	1.68064
613.5	44.2158	1.59625	136.724	1.68302
613	45.5538	1.59787	136.444	1.68595
612.5	46.5155	1.59946	136.143	1.68794
612	47.5559	1.60135	135.93	1.68997
611.5	49.3079	1.60296	136.088	1.69215
611	50.7054	1.60507	135.143	1.69405
610.5	51.959	1.60658	134.649	1.69548
610	52.9293	1.60811	133.813	1.69715
609.5	54.1408	1.61021	133.184	1.6987
609	55.4728	1.61238	132.576	1.7003
608.5	56.947	1.6144	131.562	1.70149
608	57.9674	1.61592	131.149	1.70315
607.5	59.2406	1.61725	130.626	1.70478
607	60.6573	1.61907	130.504	1.70656
606.5	61.904	1.62062	129.675	1.70864
606	63.4938	1.62259	129.204	1.7105
605.5	64.3185	1.62412	128.887	1.71183
605	65.6318	1.62556	128.535	1.71353
604.5	66.5979	1.62731	127.902	1.71509
604	67.6871	1.62864	127.401	1.71673
603.5	69.1411	1.63037	127.022	1.71868
603	70.403	1.63224	126.361	1.72043
602.5	71.8216	1.63384	126.138	1.72245
602	73.2563	1.63553	125.386	1.7243
601.5	74.6487	1.63774	125.016	1.72602
601	75.8829	1.63952	124.601	1.72872
600.5	77.5715	1.6412	124.024	1.73145
600	79.2164	1.64249	123.698	1.73385
599.5	80.6709	1.64432	123.29	1.7363
599	81.9108	1.64603	122.826	1.73835
598.5	83.5977	1.6478	122.32	1.74069
598	84.9338	1.64932	121.736	1.74262
597.5	86.1051	1.65123	121.228	1.74474
597	87.561	1.65347	120.561	1.74702
596.5	89.305	1.65605	120.004	1.74913
596	90.999	1.65859	119.148	1.75105
595.5	92.4466	1.66062	118.529	1.75331
595	93.8306	1.66265	117.722	1.75567
594.5	95.0434	1.66507	117.192	1.75769
594	96.4331	1.66725	116.293	1.75981
593.5	97.5429	1.66932	115.583	1.76205
593	98.718	1.67119	114.896	1.76421
592.5	100.341	1.67308	114.367	1.7661
592	101.693	1.67484	113.729	1.76815
591.5	103.243	1.67688	113.445	1.76986
591	104.816	1.6787	112.97	1.77213
590.5	106.16	1.68063	112.544	1.77431
590	107.678	1.68232	112.207	1.77635
589.5	109.417	1.68445	111.776	1.77842
589	111	1.68624	111.14	1.78061
588.5	112.593	1.68792	110.561	1.78261
588	114.269	1.68963	110.13	1.78488
587.5	115.972	1.69169	109.872	1.78699
587	117.215	1.69321	109.246	1.78934
586.5	119.045	1.69495	108.747	1.79181
586	120.435	1.69638	107.738	1.79402
585.5	122.029	1.69829	107.249	1.79651
585	123.775	1.69999	106.641	1.79875
584.5	125.692	1.70177	105.886	1.80081
584	127.263	1.70409	105.166	1.803
583.5	128.98	1.70631	104.234	1.8056
583	130.531	1.70866	103.453	1.80774
582.5	132.431	1.7109	102.485	1.80978
582	133.774	1.71298	101.603	1.81191
581.5	135.6	1.71512	100.556	1.81387
581	137.232	1.71757	99.7567	1.8166
580.5	139.257	1.71993	98.619	1.81866
580	141.081	1.72214	97.444	1.82094
579.5	142.525	1.72389	96.2105	1.82292
579	144.219	1.72623	95.131	1.82518
578.5	146.404	1.72838	94.1113	1.82727
578	147.954	1.73031	93.0553	1.82971
577.5	149.673	1.73273	92.2369	1.83203
577	151.397	1.73512	91.4692	1.83466
576.5	153.144	1.73705	90.3799	1.83714
576	155.014	1.73919	89.7955	1.83955
575.5	156.635	1.74107	88.6451	1.84173
575	158.295	1.74301	88.0481	1.84407
574.5	159.907	1.74476	87.0598	1.84627
574	161.764	1.74737	86.0668	1.84884
573.5	163.474	1.74977	85.214	1.85127
573	165.412	1.7519	84.2643	1.85347
572.5	167.432	1.75438	83.3296	1.85579
572	169.268	1.75613	82.5719	1.85825
571.5	171.237	1.75825	81.8806	1.86118
571	173.395	1.76058	81.0458	1.86372
570.5	175.398	1.76251	80.1823	1.86654
570	177.397	1.76498	79.3568	1.86929
569.5	179.299	1.76766	78.4499	1.87165
569	181.386	1.77045	77.3387	1.87405
568.5	183.388	1.77272	76.2012	1.87657
568	185.595	1.77464	75.1057	1.87925
567.5	187.996	1.77692	73.7593	1.88182
567	189.926	1.77918	72.7728	1.88433
566.5	192.159	1.78146	71.4131	1.88711
566	194.305	1.78368	70.2925	1.89018
565.5	196.598	1.78542	69.741	1.89284
565	198.765	1.78749	68.7612	1.89603
564.5	200.495	1.78962	67.6607	1.89892
564	202.502	1.79182	66.5182	1.90146
563.5	204.5	1.79468	65.6683	1.90409
563	206.605	1.79694	64.8509	1.90618
562.5	208.43	1.79949	63.9824	1.90848
562	210.429	1.80219	63.0443	1.91128
561.5	212.628	1.80435	61.6063	1.91392
561	214.651	1.8061	60.6651	1.91669
560.5	217.167	1.80803	59.9135	1.91922
560	219.41	1.81047	58.6754	1.92205
559.5	221.637	1.813	57.6433	1.925
559	223.902	1.8152	56.5379	1.92799
558.5	226.32	1.81771	55.5103	1.93079
558	228.436	1.82032	54.4888	1.93375
557.5	231.102	1.82328	53.4229	1.93616
557	233.25	1.826	52.0597	1.93902
556.5	235.771	1.82863	50.9459	1.9414
556	238.174	1.83112	49.8077	1.94424
555.5	240.67	1.83348	48.561	1.94699
555	242.944	1.83565	47.3643	1.95
554.5	245.351	1.83819	46.3989	1.95264
554	247.633	1.84059	44.8612	1.95582
553.5	250.109	1.84275	43.8649	1.95834
553	252.58	1.84534	42.4676	1.96126
552.5	254.802	1.84815	41.1702	1.96426
552	257.021	1.85069	39.9879	1.96703
551.5	259.454	1.85342	38.7579	1.9694
551	261.509	1.85617	38.1292	1.97176
550.5	264.093	1.85884	36.4484	1.97453
550	266.519	1.86182	35.2839	1.9775
549.5	268.716	1.8639	33.5277	1.98028
549	270.914	1.86631	32.1613	1.98344
548.5	273.06	1.86895	30.4249	1.9862
548	275.465	1.87169	29.2398	1.98934
547.5	278.13	1.87408	27.3756	1.99227
547	280.285	1.87688	25.569	1.99519
546.5	282.712	1.87938	24.0121	1.99815
546	285.383	1.88171	22.4092	2.0011
545.5	288.089	1.88441	21.4799	2.00382
545	290.337	1.88693	20.0164	2.00705
544.5	293.187	1.88938	18.4325	2.00994
544	296.041	1.89159	16.9006	2.01285
543.5	298.636	1.89413	15.2248	2.01585
543	301.54	1.89603	13.7197	2.01879
542.5	304.433	1.89809	12.0991	2.02204
542	307.253	1.90055	10.7953	2.02518
541.5	310.169	1.90303	9.44061	2.02833
541	313.229	1.90573	7.7954	2.03154
540.5	316.314	1.90828	6.30363	2.03456
540	318.996	1.91054	4.8426	2.03775
539.5	321.868	1.91283	3.4667	2.04133
539	324.428	1.91502	2.14465	2.04453
538.5	327.326	1.91741	0.85691	2.04783
538	330.535	1.91986	-0.96738	2.05138
537.5	333.095	1.92209	-2.76356	2.05467
537	336.093	1.9247	-4.40092	2.05753
536.5	338.874	1.92689	-6.71345	2.06077
536	341.407	1.92956	-8.64974	2.06381
535.5	344.409	1.93194	-10.3196	2.06713
535	347.502	1.93472	-12.2655	2.07101
534.5	350.156	1.93782	-14.14	2.07447
534	353.112	1.94073	-15.7742	2.07805
533.5	355.931	1.94382	-17.7517	2.08178
533	358.896	1.94661	-19.7741	2.08475
532.5	362.023	1.94948	-21.6336	2.08801
532	365.097	1.9527	-23.9245	2.09117
531.5	367.986	1.9557	-25.9421	2.09426
531	371.308	1.95867	-27.9379	2.09745
530.5	374.709	1.9618	-29.8506	2.1006
530	377.832	1.96472	-31.873	2.10373
529.5	380.689	1.96759	-33.6022	2.10714
529	383.731	1.97069	-35.629	2.11106
528.5	387.245	1.9738	-37.5903	2.11492
528	390.54	1.97657	-39.58	2.1183
527.5	393.851	1.9797	-41.4904	2.12176
527	397.152	1.98275	-43.1641	2.12504
526.5	400.577	1.98649	-44.8808	2.1285
526	403.874	1.98923	-47.0108	2.13178
525.5	406.903	1.99212	-48.6956	2.13512
525	410.045	1.99474	-51.021	2.13923
524.5	413.355	1.99756	-53.3014	2.14316
524	416.493	2.00013	-55.3203	2.14734
523.5	419.887	2.00302	-57.0432	2.15136
523	423.291	2.00603	-59.2512	2.15493
522.5	426.261	2.0092	-61.6382	2.15916
522	429.708	2.01231	-63.9431	2.16321
521.5	433.089	2.01543	-66.5209	2.16729
521	436.664	2.01858	-68.4695	2.17093
520.5	440.026	2.02191	-70.8573	2.17465
520	443.266	2.02513	-73.2197	2.17842
519.5	446.426	2.02887	-74.6839	2.18254
519	450.054	2.03275	-77.0664	2.18684
518.5	453.379	2.03575	-79.8623	2.19052
518	456.76	2.03872	-82.5761	2.19475
517.5	460.618	2.04228	-85.1073	2.19897
517	463.982	2.0453	-87.6939	2.20218
516.5	467.96	2.04832	-90.0089	2.20658
516	471.418	2.05175	-92.0193	2.21052
515.5	475.328	2.05501	-94.649	2.21442
515	478.66	2.0581	-96.7896	2.21863
514.5	482.491	2.06133	-99.1422	2.22266
514	486.087	2.06489	-101.677	2.2268
513.5	489.688	2.06808	-104.162	2.23052
513	493.009	2.0712	-106.412	2.23415
512.5	496.906	2.07452	-108.722	2.2378
512	500.607	2.07753	-111.513	2.24161
511.5	504.218	2.08054	-114.018	2.24533
511	507.658	2.08339	-116.915	2.24914
510.5	511.137	2.08647	-119.488	2.25312
510	515.16	2.08954	-121.784	2.25724
509.5	518.993	2.09231	-123.93	2.26105
509	522.949	2.0958	-126.519	2.26499
508.5	527.06	2.09922	-129.014	2.26947
508	531.006	2.1025	-131.646	2.27358
507.5	534.874	2.10545	-134.618	2.27764
507	538.599	2.10877	-137.245	2.28199
506.5	543.096	2.11195	-140.115	2.28594
506	546.643	2.11538	-143.033	2.28981
505.5	550.638	2.11859	-145.849	2.29353
505	554.919	2.12151	-148.755	2.29755
504.5	559.096	2.12448	-151.439	2.30203
504	563.364	2.1276	-154.49	2.30671
503.5	567.393	2.13101	-157.164	2.31126
503	571.481	2.13402	-159.998	2.31533
502.5	576.18	2.13759	-163.199	2.31996
502	580.374	2.14064	-166.172	2.32471
501.5	584.537	2.14397	-169.321	2.32896
501	588.95	2.14712	-172.55	2.33325
500.5	592.993	2.15014	-175.574	2.33708
500	596.915	2.15362	-179.024	2.34093
499.5	601.439	2.15707	-181.774	2.34524
499	605.758	2.16062	-185.335	2.34965
498.5	609.649	2.16346	-188.407	2.35406
498	613.917	2.1668	-191.822	2.35872
497.5	618.501	2.16954	-195.194	2.36357
497	623.072	2.17295	-198.269	2.36837
496.5	627.451	2.17643	-201.751	2.37313
496	631.807	2.17976	-205.146	2.37721
495.5	636.034	2.18296	-208.599	2.38148
495	640.772	2.18587	-211.889	2.38573
494.5	645.035	2.1888	-214.886	2.38998
494	649.474	2.19161	-218.155	2.39391
493.5	654.201	2.19551	-221.898	2.39837
493	659.081	2.19877	-225.512	2.40296
492.5	663.629	2.20214	-228.755	2.40723
492	668.994	2.20504	-232.551	2.41199
491.5	673.827	2.20854	-235.978	2.41676
491	678.903	2.21196	-239.858	2.42135
490.5	683.907	2.21593	-243.655	2.42577
490	689.089	2.21991	-247.305	2.43025
489.5	693.833	2.22382	-250.742	2.43501
489	698.671	2.22733	-254.634	2.43954
488.5	703.665	2.231	-258.685	2.44414
488	708.182	2.23498	-262.203	2.44895
487.5	712.745	2.23836	-266.038	2.45337
487	717.348	2.24198	-269.54	2.45807
486.5	722.116	2.24523	-273.753	2.46244
486	727.181	2.24863	-277.917	2.46756
485.5	731.534	2.25194	-281.653	2.47224
485	736.388	2.25511	-284.843	2.47677
484.5	741.115	2.25872	-289.002	2.48167
484	745.669	2.26218	-292.912	2.48633
483.5	750.473	2.26527	-296.66	2.49064
483	755.896	2.2683	-300.897	2.49495
482.5	761.138	2.27142	-304.977	2.49949
482	766.091	2.27474	-308.823	2.50424
481.5	771.534	2.27792	-313.394	2.509
481	777.951	2.28197	-317.891	2.51394
480.5	783.665	2.2859	-322.415	2.51917
480	789.248	2.28963	-326.954	2.52434
479.5	794.9	2.29332	-331.443	2.5294
479	800.36	2.29697	-335.981	2.53428
478.5	806.372	2.30087	-340.699	2.54012
478	811.903	2.30468	-345.251	2.54526
477.5	817.314	2.30875	-349.742	2.55007
477	822.483	2.31268	-354.362	2.55508
476.5	827.868	2.31643	-359.232	2.5604
476	832.745	2.32013	-363.476	2.56491
475.5	837.671	2.32411	-367.83	2.5704
475	842.884	2.32879	-372.472	2.57647
474.5	847.776	2.33321	-376.72	2.58193
474	852.791	2.33726	-381.816	2.58715
473.5	858.066	2.34097	-386.587	2.5926
473	863.024	2.34439	-390.936	2.59837
472.5	868.093	2.34769	-395.748	2.60372
472	873.099	2.35166	-400.694	2.60915
471.5	878.831	2.35523	-405.555	2.6144
471	884.352	2.35878	-410.817	2.61975
470.5	890.032	2.36241	-415.94	2.62525
470	895.784	2.36617	-421.222	2.63034
469.5	901.604	2.36997	-426.582	2.63597
469	907.571	2.37375	-431.625	2.64133
468.5	913.79	2.37772	-436.825	2.64692
468	919.625	2.38187	-442.207	2.65242
467.5	926.036	2.38544	-447.45	2.65832
467	931.857	2.38844	-452.476	2.66298
466.5	937.992	2.39136	-458.103	2.66817
466	944.128	2.39469	-463.24	2.6734
465.5	950.273	2.39832	-468.54	2.67862
465	956.796	2.40196	-474.705	2.68383
464.5	962.928	2.40544	-480.343	2.68906
464	968.699	2.40885	-485.331	2.69411
463.5	974.739	2.41221	-490.814	2.69951
463	980.332	2.41609	-496.051	2.70454
462.5	986.637	2.42034	-501.428	2.7097
462	992.897	2.42462	-506.975	2.71559
461.5	999.659	2.42838	-513.127	2.72079
461	1006.19	2.43232	-518.723	2.72613
460.5	1012.67	2.43532	-525.036	2.73194
460	1019.41	2.43893	-531.345	2.73752
459.5	1026.12	2.44286	-537.867	2.74271
459	1032.77	2.44717	-544.518	2.74859
458.5	1039.52	2.45195	-550.683	2.75459
458	1046.42	2.45618	-556.98	2.76022
457.5	1052.66	2.45976	-562.925	2.76573
457	1058.4	2.46363	-568.683	2.77128
456.5	1063.84	2.46759	-574.218	2.77675
456	1069.67	2.47126	-579.156	2.78193
455.5	1075.56	2.47458	-584.877	2.78729
455	1080.92	2.47865	-590.457	2.79258
454.5	1087.29	2.48198	-596.313	2.79831
454	1093.19	2.48538	-602.386	2.80432
453.5	1099.88	2.48907	-609.288	2.8105
453	1106.46	2.49328	-615.676	2.81682
452.5	1113.59	2.49762	-623.175	2.8238
452	1120.54	2.50226	-629.841	2.83056
451.5	1127.77	2.50665	-637.031	2.83739
451	1135.06	2.51119	-644.42	2.84451
450.5	1142.29	2.51535	-651.402	2.85124
450	1149.01	2.51923	-658.61	2.85769
449.5	1155.78	2.52346	-665.655	2.86469
449	1162.99	2.52772	-672.6	2.87102
448.5	1169.87	2.53157	-679.01	2.87699
448	1177.18	2.53543	-686.625	2.88351
447.5	1184.27	2.53968	-694.556	2.89035
447	1191.42	2.54423	-702.715	2.89685
446.5	1198.45	2.54856	-709.715	2.90386
446	1206.6	2.55328	-717.961	2.91127
445.5	1213.4	2.55734	-725.057	2.91802
445	1220.84	2.56169	-733.089	2.92474
444.5	1227.88	2.56626	-740.682	2.93102
444	1234.92	2.57152	-748.553	2.93801
443.5	1241.91	2.57621	-756.64	2.94501
443	1249.5	2.58041	-764.665	2.95177
442.5	1256.65	2.58466	-771.857	2.95862
442	1263.3	2.58917	-780.034	2.96524
441.5	1270.37	2.59426	-788.202	2.97188
441	1277.24	2.59865	-795.828	2.97855
440.5	1284.17	2.60354	-804.338	2.98555
440	1291.22	2.608	-811.957	2.99242
439.5	1297.97	2.61298	-819.658	2.99901
439	1305.52	2.61798	-827.536	3.00595
438.5	1312.85	2.62242	-835.311	3.01263
438	1320.3	2.62695	-843.144	3.01961
437.5	1327.29	2.6314	-851.487	3.02673
437	1334.37	2.63627	-859.915	3.03461
436.5	1341.52	2.64033	-868.511	3.04234
436	1348.92	2.64466	-877.524	3.05007
435.5	1356.74	2.64952	-886.141	3.05753
435	1364.15	2.65405	-895.024	3.06504
434.5	1371.11	2.65868	-903.155	3.07231
434	1378.05	2.66367	-911.813	3.07951
433.5	1385.74	2.6681	-920.559	3.08706
433	1392.84	2.67221	-929.477	3.094
432.5	1400.32	2.67722	-938.699	3.10148
432	1407.21	2.68142	-948.2	3.10901
431.5	1414.4	2.68624	-957.861	3.11686
431	1421.72	2.69083	-966.882	3.12466
430.5	1428.65	2.69562	-976.093	3.13219
430	1435.51	2.70054	-985.665	3.13995
429.5	1442.68	2.70572	-995.651	3.14779
429	1450.2	2.71108	-1005.57	3.15546
428.5	1457.59	2.71649	-1016.09	3.16291
428	1465.06	2.72206	-1025.61	3.17078
427.5	1472.39	2.72764	-1035.12	3.17799
427	1479.33	2.73288	-1044.7	3.18625
426.5	1486.44	2.73778	-1054.45	3.19441
426	1493.7	2.74362	-1064.38	3.20261
425.5	1501.11	2.74883	-1073.81	3.21113
425	1508.06	2.75412	-1083.1	3.21939
424.5	1514.86	2.75984	-1092.16	3.22807
424	1521.91	2.7652	-1100.88	3.23575
423.5	1529.64	2.77081	-1110.73	3.244
423	1536.96	2.77622	-1120.88	3.25249
422.5	1543.64	2.78148	-1130.59	3.26047
422	1550.64	2.78691	-1141.15	3.26922
421.5	1557.52	2.79291	-1151.15	3.27762
421	1564.98	2.79869	-1161.5	3.28605
420.5	1572.73	2.80432	-1170.51	3.29529
420	1579.91	2.80987	-1180.31	3.30394
419.5	1587.46	2.81569	-1190.36	3.31356
419	1594.13	2.821	-1201.18	3.32237
418.5	1601.26	2.82684	-1211.14	3.33194
418	1608.69	2.8325	-1222.46	3.34102
417.5	1615.72	2.83771	-1233.12	3.35009
417	1622.98	2.84359	-1243.75	3.35932
416.5	1630.26	2.84925	-1254.2	3.36875
416	1636.96	2.85529	-1263.76	3.37816
415.5	1643.24	2.86104	-1273.89	3.3877
415	1649.69	2.86701	-1283.48	3.39741
414.5	1656.39	2.87302	-1293.17	3.40696
414	1662.75	2.87859	-1301.85	3.41617
413.5	1668.95	2.88414	-1311.66	3.42553
413	1675.66	2.88965	-1320.56	3.43466
412.5	1681.29	2.89512	-1330.06	3.44344
412	1687.07	2.90145	-1339	3.45288
411.5	1693.11	2.90702	-1347.75	3.46167
411	1699.37	2.91339	-1355.94	3.4716
410.5	1705.62	2.91998	-1366.06	3.48114
410	1711.16	2.92569	-1374.23	3.49055
409.5	1716.99	2.93257	-1382.59	3.50003
409	1723.2	2.93903	-1391.3	3.50972
408.5	1728.6	2.94485	-1401.21	3.51889
408	1733.81	2.95098	-1410.35	3.52812
407.5	1739.67	2.95681	-1419.82	3.53777
407	1745.69	2.96328	-1427	3.54743
406.5	1751.24	2.96949	-1435.76	3.55659
406	1756.67	2.97613	-1443.53	3.5666
405.5	1762.46	2.98274	-1453.49	3.57699
405	1768.19	2.98956	-1463.43	3.58778
404.5	1773.55	2.9962	-1470.63	3.59842
404	1779.03	3.00284	-1479.02	3.60894
403.5	1784.04	3.0098	-1487.33	3.61934
403	1788.77	3.0162	-1494.26	3.6292
402.5	1793.74	3.0226	-1501.63	3.63859
402	1798.1	3.02883	-1508.32	3.64815
401.5	1802.32	3.03487	-1514.59	3.65798
401	1806.96	3.04109	-1520.81	3.66847
400.5	1810.91	3.04827	-1527.95	3.67941
400	1814.77	3.05547	-1533.73	3.68983
399.5	1818.94	3.06264	-1540.43	3.70086
399	1822.63	3.06995	-1546.98	3.71186
398.5	1825.83	3.07694	-1553.57	3.72232
398	1829.52	3.08377	-1558.93	3.73225
397.5	1833.09	3.09077	-1565.34	3.74281
397	1836.42	3.09785	-1570.58	3.75307
396.5	1838.79	3.10456	-1574.12	3.76352
396	1840.8	3.11153	-1579.3	3.77426
395.5	1843.16	3.11901	-1582.92	3.78516
395	1845.31	3.12614	-1586.29	3.7958
394.5	1847.61	3.13375	-1590.21	3.80721
394	1850.38	3.14094	-1593.1	3.81808
393.5	1851.92	3.14916	-1595.33	3.8298
393	1853.69	3.15711	-1597.91	3.8411
392.5	1855.03	3.16535	-1601.6	3.85277
392	1857.18	3.17324	-1603.85	3.8639
391.5	1858.77	3.18079	-1605.6	3.87499
391	1859.93	3.18865	-1606.01	3.88584
390.5	1861.28	3.19662	-1605.76	3.89666
390	1862.4	3.20387	-1605.91	3.9079
389.5	1862.71	3.21194	-1604.27	3.91867
389	1862.44	3.2201	-1601.19	3.9298
388.5	1862.55	3.22821	-1597.48	3.94026
388	1862.59	3.23671	-1594.8	3.95089
387.5	1862.18	3.24476	-1593.47	3.96188
387	1861.17	3.25265	-1589.13	3.97286
386.5	1859.84	3.26068	-1584.38	3.9834
386	1858.13	3.26903	-1580.08	3.99403
385.5	1855.89	3.27742	-1576.06	4.00446
385	1855.3	3.28586	-1570.26	4.01555
384.5	1853.69	3.29357	-1564.54	4.02552
384	1851.32	3.30145	-1556.89	4.03516
383.5	1848.82	3.30974	-1547.84	4.04549
383	1845.93	3.31827	-1539.01	4.05588
382.5	1843.06	3.32682	-1530.09	4.0664
382	1839.16	3.33586	-1522.13	4.07738
381.5	1835.33	3.34479	-1510.57	4.0872
381	1830.98	3.35407	-1498.8	4.09751
380.5	1826.51	3.36384	-1486.86	4.10858
380	1822.82	3.37273	-1476.23	4.11867
379.5	1817.97	3.38124	-1462.4	4.12825
379	1813.68	3.39011	-1444.69	4.13761
378.5	1808.81	3.39834	-1431.25	4.14657
378	1803.85	3.4072	-1417.36	4.15632
377.5	1798.39	3.41651	-1400.82	4.16606
377	1792.04	3.42501	-1382.61	4.17498
376.5	1784.9	3.43463	-1363.9	4.18359
376	1778.55	3.44403	-1344.56	4.19255
375.5	1770.69	3.45406	-1324.17	4.20217
375	1762.78	3.46285	-1303.69	4.211
374.5	1754.58	3.47225	-1282.41	4.21978
374	1745.99	3.48216	-1258.83	4.22862
373.5	1738	3.49147	-1235.26	4.2371
373	1729.22	3.50047	-1211.65	4.24524
372.5	1721.46	3.50949	-1191.21	4.25415
372	1710.72	3.51871	-1168.28	4.26236
371.5	1701.12	3.52846	-1144.75	4.27069
371	1690.96	3.53815	-1122.76	4.27896
370.5	1679.39	3.54804	-1100.68	4.28685
370	1667.06	3.55782	-1075.6	4.29452
369.5	1654.7	3.56747	-1050.17	4.30166
369	1642.52	3.57763	-1024.79	4.30889
368.5	1628.82	3.58749	-1003.54	4.31661
368	1616.03	3.59687	-977.607	4.32364
367.5	1602.09	3.60705	-951.125	4.33092
367	1588.34	3.61731	-924.8	4.33767
366.5	1574.35	3.62815	-900.792	4.34416
366	1558.92	3.63889	-875.391	4.35062
365.5	1542.93	3.65014	-849.751	4.35745
365	1526.67	3.66157	-826.446	4.36385
364.5	1509.75	3.67287	-802.505	4.36963
364	1492.6	3.68421	-779.142	4.3751
363.5	1475.42	3.69564	-754.994	4.38046
363	1458.64	3.70656	-730.739	4.38557
362.5	1441.65	3.7176	-707.658	4.3903
362	1424.62	3.72947	-685.792	4.39558
361.5	1407.02	3.74137	-658.589	4.40062
361	1388.52	3.75324	-637.429	4.40567
360.5	1367.77	3.76605	-614.353	4.41064
360	1348.89	3.77866	-590.602	4.41535
359.5	1329.94	3.79079	-570.001	4.41939
359	1309.26	3.80296	-547.925	4.42291
358.5	1289.4	3.8152	-528.699	4.42729
358	1267.73	3.82781	-506.497	4.4315
357.5	1247.11	3.8398	-487.378	4.43551
357	1224.3	3.85248	-467.397	4.43965
356.5	1200.99	3.86587	-444.493	4.4435
356	1178.6	3.87906	-422.396	4.44666
355.5	1155.56	3.89231	-402.208	4.45026
355	1131.87	3.90603	-381.784	4.45362
354.5	1107.57	3.9196	-363.982	4.45678
354	1085.75	3.93354	-343.399	4.46033
353.5	1060.67	3.94753	-321.912	4.46393
353	1038.31	3.96124	-306.36	4.46676
352.5	1012.11	3.97529	-288.288	4.46961
352	988.505	3.98876	-273.549	4.47255
351.5	963.66	4.00329	-257.685	4.47534
351	937.973	4.01844	-242.377	4.47824
350.5	912.801	4.03363	-228.679	4.48086
350	883.841	4.04964	-211.972	4.48288
349.5	859.138	4.06504	-195.928	4.48485
349	835.123	4.08064	-182.752	4.48689
348.5	807.912	4.09671	-169.843	4.48959
348	783.749	4.11226	-156.911	4.4923
347.5	756.966	4.12831	-145.216	4.49562
347	731.625	4.14573	-131.948	4.49771
346.5	705.477	4.16203	-122.278	4.50047
346	679.312	4.17833	-113.612	4.50279
345.5	650.687	4.19539	-106.882	4.50455
345	627.245	4.21201	-98.385	4.50656
344.5	601.355	4.22889	-91.0892	4.50868
344	576.503	4.24676	-80.9139	4.51059
343.5	549.858	4.26489	-74.0774	4.51246
343	524.328	4.28225	-66.2222	4.51452
342.5	498.205	4.30043	-57.2929	4.51698
342	475.361	4.31877	-51.1364	4.51972
341.5	451.305	4.33691	-46.386	4.52266
341	426.813	4.35567	-43.6032	4.52553
340.5	399.443	4.37458	-37.2507	4.52772
340	373.376	4.39308	-35.4017	4.53023
339.5	349.486	4.41239	-31.4343	4.53262
339	326.967	4.43214	-30.4945	4.53541
338.5	302.704	4.4515	-27.3685	4.53845
338	278.989	4.47124	-23.4423	4.54132
337.5	259.205	4.49131	-22.2214	4.5442
337	235.476	4.51039	-20.9545	4.54724
336.5	211.324	4.53109	-20.955	4.55015
336	192.073	4.55052	-19.5462	4.55328
335.5	172.266	4.5714	-19.0819	4.5569
335	153.456	4.59155	-16.0153	4.56028
334.5	134.207	4.61314	-13.9768	4.56413
334	116.556	4.63349	-16.3588	4.56809
333.5	98.5285	4.6547	-17.8659	4.57207
333	81.8161	4.67638	-15.257	4.57578
332.5	65.4197	4.69788	-12.4592	4.57985
332	50.0168	4.71979	-10.4412	4.58407
331.5	35.3798	4.74194	-9.06684	4.58753
331	20.8258	4.76353	-7.60911	4.59162
330.5	6.50631	4.78493	-8.3001	4.59561
330	-8.63249	4.80649	-10.5668	4.60009
329.5	-22.4654	4.8274	-13.283	4.6044
329	-33.4492	4.84838	-11.919	4.6096
328.5	-41.6999	4.86954	-11.797	4.61468
328	-49.1193	4.88925	-8.18595	4.6207
327.5	-57.8035	4.90987	-8.54022	4.62605
327	-66.636	4.93002	-5.98744	4.63164
326.5	-73.4205	4.95019	-4.37151	4.63728
326	-78.1889	4.96957	-3.86887	4.64302
325.5	-85.0253	4.98919	0.6045	4.64884
325	-92.3397	5.00926	2.92428	4.65513
324.5	-95.8399	5.02794	1.79585	4.66123
324	-99.9913	5.04502	-1.87291	4.66773
323.5	-99.0409	5.06243	-0.30888	4.67521
323	-102.427	5.07907	-1.33641	4.68227
322.5	-101.334	5.09557	-0.5079	4.68938
322	-94.798	5.11253	5.192	4.69737
321.5	-89.4222	5.1288	4.44187	4.70576
321	-80.9247	5.14366	10.8681	4.71382
320.5	-71.7989	5.15772	9.73743	4.72182
320	-61.6655	5.17139	9.36541	4.72962
319.5	-49.849	5.18412	9.71202	4.73829
319	-47.9294	5.19594	7.64378	4.74672
318.5	-41.0194	5.20691	3.78832	4.75541
318	-31.7932	5.218	4.80321	4.76509
317.5	-27.0111	5.22787	2.50314	4.77451
317	-17.1744	5.23743	1.93272	4.78477
316.5	-12.8596	5.24646	-3.11727	4.79521
316	-9.42137	5.25521	-1.06509	4.80547
315.5	-9.79132	5.26255	-1.93138	4.81502
315	0.09184	5.27016	-4.39198	4.82556
314.5	0.79724	5.27746	-5.26612	4.83686
314	-4.21726	5.28381	-3.59828	4.84796
313.5	-1.30414	5.29078	-5.35555	4.85988
313	-5.43397	5.29629	-6.44352	4.87097
312.5	-11.5853	5.30145	-10.1202	4.88176
312	-11.9419	5.30624	-4.5068	4.89335
311.5	-18.9478	5.31162	-6.9805	4.9056
311	-24.6712	5.3171	-1.07227	4.91799
310.5	-19.7492	5.32173	2.93449	4.93001
310	-22.8499	5.32686	5.4672	4.94237
309.5	-20.8075	5.3314	1.55093	4.95465
309	-22.3158	5.33543	3.43092	4.96744
308.5	-12.1977	5.33883	4.78882	4.97891
308	-14.1622	5.34239	11.549	4.99109
307.5	-8.07148	5.34501	10.5995	5.00315
307	0.13449	5.34767	10.2488	5.01455
306.5	6.96731	5.35067	11.441	5.02719
306	3.64476	5.35355	8.89715	5.03954
305.5	4.24206	5.35689	9.31387	5.05253
305	8.96525	5.35937	9.99103	5.06399
304.5	15.2003	5.36235	10.9059	5.07547
304	10.0607	5.36533	12.0134	5.08668
303.5	-0.40449	5.36762	8.84701	5.09764
303	-1.05766	5.36954	4.4692	5.10832
302.5	0.1468	5.37124	3.87577	5.11867
302	-9.83906	5.37305	3.91065	5.1292
301.5	-13.5596	5.37451	-5.85799	5.13927
301	-22.2024	5.37576	-6.19691	5.14913
300.5	-24.4454	5.37761	-14.0601	5.15762
300	-34.7321	5.37936	-9.25769	5.1661
299.5	-39.1671	5.38141	-10.2101	5.17423
299	-46.4293	5.38352	-13.8639	5.18287
298.5	-56.7703	5.38491	-12.8474	5.19059
298	-59.5848	5.38619	-16.4288	5.19732
297.5	-65.4253	5.38763	-10.2488	5.20367
297	-65.6193	5.38857	-15.7706	5.20997
296.5	-70.4963	5.38939	-18.4554	5.21634
296	-61.9217	5.38961	-15.3181	5.22273
295.5	-60.0474	5.39023	-25.5318	5.2283
295	-55.7114	5.39107	-29.5087	5.23254
294.5	-53.7475	5.39134	-26.7313	5.23708
294	-52.566	5.39187	-29.8534	5.24093
293.5	-48.7102	5.3923	-27.3203	5.24514
293	-38.0797	5.39275	-21.5454	5.24899
292.5	-34.7584	5.39282	-23.1819	5.25207
292	-30.5372	5.39259	-19.2385	5.25442
291.5	-31.4701	5.39226	-21.7683	5.25719
291	-34.7176	5.39184	-21.1923	5.25935
290.5	-36.8636	5.39196	-21.6277	5.26125
290	-26.6587	5.39186	-17.3675	5.26317
289.5	-22.5357	5.39155	-16.4059	5.26466
289	-11.9637	5.39047	-18.0911	5.26626
288.5	-9.97071	5.3898	-17.2117	5.26819
288	-5.02706	5.38886	-10.9724	5.2694
287.5	-3.54495	5.38833	-10.0284	5.27068
287	-0.53764	5.38818	-3.32265	5.27153
286.5	3.09492	5.38766	-0.64273	5.27234
286	6.60237	5.38732	-8.91792	5.27335
285.5	7.62239	5.38686	-12.2538	5.27398
285	-1.98364	5.38612	-11.0128	5.27464
284.5	-8.53963	5.38531	-11.7014	5.27562
284	-7.36335	5.38423	-8.36927	5.27632
283.5	-17.9301	5.38349	-11.4331	5.27696
283	-19.9428	5.38273	-5.45776	5.27784
282.5	-15.4821	5.3816	-3.98763	5.27879
282	-16.9038	5.38041	-8.67295	5.27991
281.5	-20.315	5.37888	-8.82807	5.28103
281	-31.8149	5.3771	-15.3443	5.28164
280.5	-37.6958	5.37623	-6.77681	5.28197
280	-34.3864	5.37476	-8.00074	5.28198
279.5	-34.761	5.37407	-16.2718	5.28205
279	-40.3091	5.373	-6.88832	5.28243
278.5	-46.8876	5.37143	-13.3004	5.28225
278	-49.2501	5.37002	-9.24662	5.28253
277.5	-42.8997	5.36806	-16.4121	5.28275
277	-38.9396	5.36623	-15.8454	5.28255
276.5	-38.7271	5.36395	-12.1747	5.28228
276	-29.2318	5.36168	-13.7697	5.28197
275.5	-33.1134	5.35971	-14.5317	5.28172
275	-12.9155	5.35742	-17.4359	5.28198
274.5	-14.7411	5.35507	-14.4278	5.28185
274	-13.9095	5.35299	-16.2349	5.28188
273.5	-16.4908	5.35115	-16.2041	5.2817
273	-15.4515	5.34928	-17.6896	5.28119
272.5	-9.26639	5.3477	-8.64122	5.2813
272	-20.8607	5.346	-6.65344	5.28119
271.5	-33.5411	5.34403	-4.47427	5.28104
271	-46.5368	5.34178	-3.55409	5.28088
270.5	-46.5258	5.33954	-0.4309	5.28067
270	-41.0884	5.33689	4.28275	5.28093
269.5	-51.7136	5.33481	5.94753	5.28115
269	-52.791	5.33247	17.5182	5.28108
268.5	-54.741	5.33106	16.9722	5.28142
268	-57.3394	5.33006	16.7435	5.28147
267.5	-57.2164	5.32851	29.7035	5.28201
267	-47.6433	5.32691	23.8753	5.28252
266.5	-43.6484	5.32571	26.5126	5.28264
266	-34.8313	5.32417	33.9637	5.28254
265.5	-37.6408	5.32238	26.7474	5.2823
265	-39.7237	5.32081	36.5658	5.28208
264.5	-37.0745	5.31921	32.6385	5.28229
264	-20.528	5.31726	28.842	5.28216
263.5	-7.30502	5.31586	23.0124	5.28296
263	11.8406	5.31455	29.1153	5.28347
262.5	19.8813	5.31273	12.6037	5.28468
262	22.8841	5.31105	-0.03558	5.28586
261.5	23.8232	5.3099	6.0106	5.28656
261	37.2711	5.30858	1.26278	5.28736
260.5	36.7865	5.30721	-5.90549	5.28827
260	34.5156	5.3052	-8.50182	5.289
259.5	40.6245	5.30363	-10.1086	5.28959
259	39.5374	5.30244	-12.6971	5.29018
258.5	21.731	5.30101	-11.9643	5.29063
258	9.96434	5.29976	-3.2675	5.29163
257.5	-3.82917	5.29942	-18.1969	5.29242
257	-6.14023	5.29848	-7.74204	5.29365
256.5	-5.22816	5.29801	-13.3925	5.29442
256	-15.4924	5.29751	-11.9367	5.29517
255.5	-30.7042	5.29659	-1.08225	5.2955
255	-42.3721	5.29509	-1.19812	5.29569
254.5	-37.5886	5.29395	6.54285	5.29547
254	-38.2368	5.29309	19.8295	5.29537
253.5	-40.8653	5.29256	13.2595	5.29541
253	-45.3364	5.29198	3.60078	5.29574
252.5	-53.0918	5.2911	9.42098	5.2954
252	-53.6765	5.29101	20.1603	5.29556
251.5	-50.9896	5.29134	8.72474	5.29547
251	-38.2302	5.29121	14.1628	5.2953
250.5	-32.6711	5.29108	2.27853	5.29513
250	-16.5097	5.29079	-16.176	5.29468
249.5	-4.52815	5.28969	-15.6939	5.29421
249	2.70398	5.28891	-17.6431	5.29393
248.5	3.86514	5.28855	-30.9058	5.29386
248	-4.39913	5.28809	-20.7775	5.29379
247.5	0.74789	5.28818	-19.6399	5.29332
247	10.5015	5.28901	-27.4515	5.29245
246.5	14.4306	5.28985	-29.6964	5.29224
246	6.83974	5.29075	-36.5193	5.29195
245.5	13.1606	5.29199	-40.6556	5.29129
245	27.1068	5.29258	-22.0025	5.29007
244.5	36.436	5.29356	-31.344	5.28971
244	36.6623	5.29415	-25.0001	5.28896
243.5	43.8534	5.29471	-26.9119	5.28817
243	41.8131	5.29534	-13.0993	5.28751
242.5	36.8274	5.29659	-14.0639	5.28711
242	29.2113	5.29725	10.7476	5.28698
241.5	25.6847	5.29817	13.0715	5.28678
241	15.5451	5.29935	0.89093	5.28606
240.5	33.5537	5.301	9.32639	5.28566
240	40.3025	5.30215	19.1899	5.28582
239.5	45.798	5.30317	12.6183	5.28565
239	48.4756	5.30425	-5.65708	5.28553
238.5	25.244	5.30525	0.21464	5.28617
238	32.6342	5.306	8.3998	5.28718
237.5	30.6057	5.30706	0.26081	5.2885
237	31.697	5.30786	4.01722	5.2899
236.5	12.2387	5.30921	-7.63355	5.29119
236	-11.8508	5.31041	-15.4516	5.29297
235.5	-18.267	5.31175	-20.9543	5.2952
235	-31.4875	5.31283	-3.18232	5.29714
234.5	-45.42	5.31364	18.297	5.29919
234	-45.1358	5.31421	11.3405	5.30135
233.5	-62.5291	5.31558	8.21281	5.30282
233	-63.1525	5.3171	11.0073	5.30495
232.5	-60.5847	5.31806	17.3591	5.30735
232	-65.8109	5.31858	20.8537	5.30968
231.5	-70.4246	5.31965	6.45569	5.31177
231	-71.3583	5.31994	-9.34591	5.31368
230.5	-77.7466	5.32008	18.171	5.31666
230	-73.1841	5.32049	12.0231	5.31915
229.5	-75.0688	5.32078	28.8216	5.32102
229	-87.8954	5.32129	34.4188	5.32238
228.5	-79.4086	5.32147	43.7319	5.3236
228	-68.3613	5.3215	73.6385	5.32492
227.5	-56.761	5.32175	80.5125	5.32608
227	-46.3868	5.32121	104.471	5.32662
226.5	-49.3422	5.32114	84.335	5.32712
226	-42.5363	5.32146	61.7164	5.32747
225.5	-31.7268	5.32124	81.7046	5.32821
225	-25.2344	5.32029	81.171	5.32892
224.5	-36.2166	5.31852	89.8248	5.32942
224	-14.3364	5.31651	108.818	5.32975
223.5	-23.4256	5.31432	71.6835	5.3291
223	15.9325	5.31182	104.693	5.3278
222.5	-1.9532	5.30849	104.721	5.32647
222	-9.59651	5.30446	109.494	5.32352
221.5	5.28739	5.30005	129.621	5.32016
221	4.14948	5.29407	122.132	5.3158
220.5	-1.18419	5.28753	104.385	5.3115
220	-5.40144	5.28061	87.6193	5.30633
219.5	-5.21603	5.27353	95.6417	5.30044
219	5.04014	5.26538	79.1704	5.2937
218.5	-7.36346	5.2569	52.7327	5.28702
218	-0.12273	5.24807	40.9657	5.27999
217.5	-6.53361	5.23825	38.5837	5.27133
217	-37.3547	5.22709	34.7585	5.26164
216.5	-22.421	5.2158	19.4799	5.25114
216	-35.8454	5.20528	-3.80486	5.24144
215.5	-34.0968	5.19429	-2.50196	5.23006
215	-45.3055	5.18234	19.8705	5.21853
214.5	-38.3001	5.17082	5.33113	5.20761
214	-41.8476	5.15869	12.7995	5.19569
213.5	-48.475	5.14633	14.0143	5.18368
213	-38.207	5.13568	3.12819	5.17268
212.5	-15.4137	5.1246	-6.32074	5.16121
212	-14.9433	5.11278	36.6582	5.14932
211.5	-8.36571	5.10197	67.9361	5.13886
211	-11.4237	5.08973	54.692	5.12649
210.5	-19.8887	5.07927	35.4884	5.11554
210	-22.0619	5.06687	40.0822	5.1032
209.5	-5.82279	5.05459	52.6725	5.09058
209	6.8884	5.04498	66.9061	5.08057
208.5	13.5564	5.03546	57.5145	5.07068
208	25.3151	5.02324	85.1087	5.0582
207.5	24.6272	5.01225	114.591	5.0469
207	35.3411	5.00192	86.0492	5.03628
206.5	11.3617	4.99191	98.2329	5.02553
206	9.84833	4.98217	69.3317	5.0149
205.5	19.77	4.97123	65.4811	5.00338
205	26.5262	4.96134	39.586	4.9934
204.5	4.10828	4.95217	40.662	4.98379
204	6.20695	4.94268	6.29469	4.97419
203.5	9.05534	4.9331	-22.0086	4.96405
203	14.9004	4.92357	-20.0869	4.95428
202.5	20.6255	4.91272	-5.343	4.94385
202	5.71386	4.90224	1.57671	4.93346
201.5	3.01585	4.89265	13.3762	4.92415
201	11.848	4.88053	5.1862	4.91265
200.5	13.3064	4.86954	-9.88019	4.90216
200	-1.43983	4.85854	-13.988	4.89232

## Sheet: Supplementary Table 4
Supplementary Table 4
The rotational angles (αm) calculated by the endpoints coordinates of intensity distribution from the h(14-h）0 reflections
Pm-a	Xm-a （pixel）	Ym-a（pixel）	Zm-a（pixel）		Pm	Xm （pixel）	Ym（pixel）	Zm（pixel）		Pm-b	Xm-b （pixel）	Ym-b（pixel）	Zm-b（pixel）
P1-a	-118	-12	500		P1	-85	-4	500		P1-b	-43	3	500
P2-a	-54	-2	500		P2	-2	0	500		P2-b	48	0	500
P3-a	44	2	500		P3	77	-1	500		P3-b	111	-6	500
P4-a	108	5	500		P4	146	0	500		P4-b	184	-17	500
P5-a	182	12	500		P5	217	-2	500		P5-b	252	-26	500
P6-a	262	14	500		P6	296	0	500		P6-b	323	-21	500
P7-a	340	10	500		P7	369	-3	500		P7-b	391	-18	500
					P8	445	-2	500
P9-a	476	21	500		P9	508	0	500		P9-b	537	-25	500
					P10	583	-5	500
					P11	665	-10	500
					P12	732	-11	500
Pm-a	Xm-a （Å-1）	Ym-a（Å-1）	Zm-a（Å-1）		Pm	Xm （Å-1）	Ym（Å-1）	Zm（Å-1）		Pm-b	Xm-b （Å-1）	Ym-b（Å-1）	Zm-b（Å-1）		rotational angles (αm)
P1-a	-0.258749	-0.0263135	1.0964		P1	-0.186387	-0.00877116	1.0964		P1-b	-0.09429	0.00657837	1.0964		α1 =	8.53007
P2-a	-0.118411	-0.00438558	1.0964		P2	-0.00438558	0	1.0964		P2-b	0.105254	0	1.0964		α2 =	11.6498
P3-a	0.0964828	0.00438558	1.0964		P3	0.168845	-0.00219279	1.0964		P3-b	0.2434	-0.0131567	1.0964		α3 =	7.5413
P4-a	0.236821	0.010964	1.0964		P4	0.320147	0	1.0964		P4-b	0.403473	-0.0372774	1.0964		α4 =	8.36202
P5-a	0.399088	0.0263135	1.0964		P5	0.475835	-0.00438558	1.0964		P5-b	0.552583	-0.0570125	1.0964		α5 =	7.8166
P6-a	0.574511	0.0306991	1.0964		P6	0.649066	0	1.0964		P6-b	0.708271	-0.0460486	1.0964		α6 =	6.24144
P7-a	0.745549	0.0219279	1.0964		P7	0.80914	-0.00657837	1.0964		P7-b	0.857381	-0.0394702	1.0964		α7 =	4.59625
					P8	0.975792	-0.00438558	1.0964
P9-a	1.04377	0.0460486	1.0964		P9	1.11394	0	1.0964		P9-b	1.17753	-0.0548198	1.0964		α9 =	5.05538
					P10	1.2784	-0.010964	1.0964							AVE(αm)	7.47411
					P11	1.45821	-0.0219279	1.0964
					P12	1.60512	-0.0241207	1.0964
b* = 1/8.770 Å-1 corresponding to 52 pixel				Xn-a Yn-a Zn-a		1.04377	0.0460486	1.0964
				Xn-b Yn-b Zn-b		1.17753	-0.0548198	1.0964
						2.42862
						1.51448	1.60986
					Cos αm =	0.99611	αm =	5.05538

## Sheet: Supplementary Table 8
Supplementary Table 8
The rotational angles (βn) calculated by the endpoints coordinates of intensity distribution from the reflections.
Pn-a	Xn-a （pixel）	Yn-a（pixel）	Zn-a（pixel）		Pn	Xn （pixel）	Yn（pixel）	Zn（pixel）		Pn-b	Xn-b （pixel）	Yn-b（pixel）	Zn-b（pixel）
P1-a	-352	-9	506		P1	-337	-3	506		P1-b	-324	7	506
P2-a	-306	-14	506		P2	-292	-8	506		P2-b	-281	-1	506
P3-a	-278	-13	506		P3	-265	-6	506		P3-b	-252	1	506
P4-a	-248	-12	506		P4	-236	0	506		P4-b	-224	7	506
P5-a	-222	-6	506		P5	-208	0	506		P5-b	-196	7	506
P6-a	-193	-5	506		P6	-179	0	506		P6-b	-168	7	506
P7-a	-166	-3	506		P7	-153	1	506		P7-b	-140	6	506
P8-a	-139	-2	506		P8	-127	1	506		P8-b	-113	6	506
P9-a	-111	-4	506		P9	-99	0	506		P9-b	-86	5	506
P10-a	-86	-1	506		P10	-73	0	506		P10-b	-60	4	506
P11-a	-60	-2	506		P11	-47	0	506		P11-b	-35	2	506
P12-a	-36	-1	506		P12	-22	0	506		P12-b	10	0	506
P13-a	-10	0	506		P13	3	0	506		P13-b	15	0	506
P14-a	15	0	506		P14	29	-1	506		P14-b	41	-3	506
P15-a	42	0	506		P15	55	-1	506		P15-b	67	-3	506
P16-a	69	6	506		P16	82	3	506		P16-b	94	0	506
P17-a	95	4	506		P17	109	2	506		P17-b	120	-2	506
P18-a	123	8	506		P18	148	4	506		P18-b	158	-2	506
P19-a	183	9	506		P19	296	3	506		P19-b	207	-3	506
P20-a	245	8	506		P20	257	2	506		P20-b	268	-5	506
P21-a	280	7	506		P21	293	1	506		P21-b	303	-6	506
P22-a	319	8	506		P22	330	2	506		P22-b	342	-3	506
P23-a	357	9	506		P23	370	0	506		P23-b	381	-6	506
Pn-a	Xn-a （Å-1）	Yn-a（Å-1）	Zn-a（Å-1）		Pn	Xn （Å-1）	Yn（Å-1）	Zn（Å-1）		Pn-b	Xn-b （Å-1）	Yn-b（Å-1）	Zn-b（Å-1）		rotational angles (βn)
P1-a	-1.67961	-0.0429447	2.41444		P1	-1.60804	-0.0143149	2.41444		P1-b	-1.54601	0.0334014	2.41444		β1	2.65863
P2-a	-1.46012	-0.0668028	2.41444		P2	-1.39332	-0.038173	2.41444		P2-b	-1.34083	-0.00477163	2.41444		β2	2.46301
P3-a	-1.32651	-0.0620312	2.41444		P3	-1.26448	-0.0286298	2.41444		P3-b	-1.20245	0.00477163	2.41444		β3	2.69673
P4-a	-1.18336	-0.0572596	2.41444		P4	-1.1261	0	2.41444		P4-b	-1.06885	0.0334014	2.41444		β4	2.96021
P5-a	-1.0593	-0.0286298	2.41444		P5	-0.992499	0	2.41444		P5-b	-0.935239	0.0334014	2.41444		β5	2.8595
P6-a	-0.920925	-0.0238581	2.41444		P6	-0.854122	0	2.41444		P6-b	-0.801634	0.0334014	2.41444		β6	2.81893
P7-a	-0.792091	-0.0143149	2.41444		P7	-0.730059	0.00477163	2.41444		P7-b	-0.668028	0.0286298	2.41444		β7	2.86871
P8-a	-0.663257	-0.00954326	2.41444		P8	-0.605997	0.00477163	2.41444		P8-b	-0.539194	0.0286298	2.41444		β8	2.90844
P9-a	-0.529651	-0.0190865	2.41444		P9	-0.472391	0	2.41444		P9-b	-0.41036	0.0238581	2.41444		β9	2.90473
P10-a	-0.41036	-0.00477163	2.41444		P10	-0.348329	0	2.41444		P10-b	-0.286298	0.0190865	2.41444		β10	2.93757
P11-a	-0.286298	-0.00954326	2.41444		P11	-0.224267	0	2.41444		P11-b	-0.167007	0.00954326	2.41444		β11	2.84153
P12-a	-0.171779	-0.00477163	2.41444		P12	-0.104976	0	2.41444		P12-b	0.0477163	0	2.41444		β12	5.20293
P13-a	-0.0477163	0	2.41444		P13	0.0143149	0	2.41444		P13-b	0.0715744	0	2.41444		β13	2.83017
P14-a	0.0715744	0	2.41444		P14	0.138377	-0.00477163	2.41444		P14-b	0.195637	-0.0143149	2.41444		β14	2.95388
P15-a	0.200408	0	2.41444		P15	0.26244	-0.00477163	2.41444		P15-b	0.319699	-0.0143149	2.41444		β15	2.818
P16-a	0.329242	0.0286298	2.41444		P16	0.391274	0.0143149	2.41444		P16-b	0.448533	0	2.41444		β16	2.83962
P17-a	0.453305	0.0190865	2.41444		P17	0.520108	0.00954326	2.41444		P17-b	0.572596	-0.00954326	2.41444		β17	2.78868
P18-a	0.58691	0.038173	2.41444		P18	0.706201	0.0190865	2.41444		P18-b	0.753918	-0.00954326	2.41444		β18	3.83828
P19-a	0.873208	0.0429447	2.41444		P19	1.4124	0.0143149	2.41444		P19-b	0.987727	-0.0143149	2.41444		β19	2.68648
P20-a	1.16905	0.038173	2.41444		P20	1.22631	0.00954326	2.41444		P20-b	1.2788	-0.0238581	2.41444		β20	2.45422
P21-a	1.33606	0.0334014	2.41444		P21	1.39809	0.00477163	2.41444		P21-b	1.4458	-0.0286298	2.41444		β21	2.33506
P22-a	1.52215	0.038173	2.41444		P22	1.57464	0.00954326	2.41444		P22-b	1.6319	-0.0143149	2.41444		β22	2.10482
P23-a	1.70347	0.0429447	2.41444		P23	1.7655	0	2.41444		P23-b	1.81799	-0.0286298	2.41444		β23	2.24483
															AVE(βn)	2.87022
a* = 1/4.763Å-1 corresponding to 44 pixel						Xn-a Yn-a Zn-a	1.70347	0.0429447	2.41444
						Xn-b Yn-b Zn-b	1.81799	-0.0286298	2.41444
							8.92521
							2.9552	3.02249
						Cos βn =	0.999233	βn =	2.24483
